# Supplementary material for: Diethyl 2-[(N-benzyl-N-methyl­amino)(phen­yl)meth­yl]propane­dioate
Source: Acta Crystallogr Sect E Struct Rep Online. 2010 Mar 6;66(Pt 4):o746. doi: 10.1107/S1600536810007506 (PMC2984050; doi:10.1107/S1600536810007506)
Supplement: Supplementary file 1 [file e-66-0o746-sup1.cif]

##############################################################################
###                                                                        ###
###        Electronic paper (Acta Crystallographica Section E)             ###
###                                                                        ###
##############################################################################
#                                                                            #
# This CIF contains the data in a paper accepted for publication in Acta     #
# Crystallographica Section E. It conforms to the requirements of Notes      #
# for Authors for Section E, and has been peer reviewed under the auspices   #
# of the IUCr Commission on Journals.                                        #
#                                                                            #
# Full details of the Crystallographic Information File format               #
# are given in the paper "The Crystallographic Information File (CIF):       #
# a New Standard Archive File for Crystallography" by S. R. Hall, F. H.      #
# Allen and I. D. Brown [Acta Cryst. (1991), A47, 655-685].                  #
#                                                                            #
# The current version of the core CIF dictionary is obtainable from          #
# ftp://ftp.iucr.org/pub/cif_core.dic. The current version number is 2.4.    #
#                                                                            #
# Software is freely available for graphical display of the structure(s) in  #
# this CIF.  For information consult the CIF home page http://www.iucr.org/  #
# cif/home.html                                                              #
#                                                                            #
# This file may be used for bona fide research purposes within the           #
# scientific community so long as proper attribution is given to the journal # 
# article from which it was obtained.                                        #
#                                                                            #
##############################################################################
                                             
data_I
_audit_creation_method     SHELXL-97
_chemical_name_systematic
;
Diethyl 2-[(<i>N</i>-benzyl-<i>N</i>-methylamino)(phenyl)methyl]propanedioate
;
_chemical_name_common     ?
_chemical_formula_moiety     'C22 H27 N O4'
_chemical_formula_sum     'C22 H27 N O4'
_chemical_formula_iupac     'C22 H27 N O4'
_chemical_formula_weight     369.45
_chemical_melting_point     ?
_chemical_melting_point_gt     380
_chemical_melting_point_lt     382
_symmetry_cell_setting     'monoclinic'
_symmetry_space_group_name_H-M     'P 21/c'
_symmetry_space_group_name_Hall     '-P 2ybc'
loop_
    _symmetry_equiv_pos_as_xyz
    'x, y, z'
    '-x, y+1/2, -z+1/2'
    '-x, -y, -z'
    'x, -y-1/2, z-1/2'
_cell_length_a     9.3074(2)
_cell_length_b     5.90770(10)
_cell_length_c     37.0971(7)
_cell_angle_alpha     90.00
_cell_angle_beta     92.9990(10)
_cell_angle_gamma     90.00
_cell_volume     2037.00(7)
_cell_formula_units_Z     4
_cell_measurement_reflns_used     3214
_cell_measurement_theta_min     1.9
_cell_measurement_theta_max     25.3
_cell_measurement_temperature     296(2)
_cell_measurement_pressure     101
_exptl_crystal_description     Block
_exptl_crystal_colour     colourless
_exptl_crystal_size_max     0.24
_exptl_crystal_size_mid     0.20
_exptl_crystal_size_min     0.13
_exptl_crystal_density_diffrn     1.205
_exptl_crystal_density_meas     ?
_exptl_crystal_density_method     'not measured'
_exptl_crystal_F_000     792
_exptl_absorpt_coefficient_mu     0.082
_exptl_absorpt_correction_type     none
_exptl_absorpt_process_details     ?
_exptl_absorpt_correction_T_min     ?
_exptl_absorpt_correction_T_max     ?
_exptl_special_details
;
Yield = 78% (1.24 g). Rf = 0.45 (ether/hexane:1/1). Mp = 380-382 K.
IR Spectroscopic (KBr, \n cm-1) analysis: 2860/2984 (C---H);1745 (CO);
1216/1301 (C---O); 1584/1601 (C=C), 1138, 1021.
NMR analysis: ^1^H-NMR (250 MHz, CDCl~3~) \d (ppm): 7.2-7.4(m, 10H, aromat),
4.65 (d, H, Ph---C^3^H, ^3^J = 12.15 Hz), 4.01 (dq, 2H~AB~, OCH~2~CH~3~,
^2^J~AB~ = 14.34 Hz, ^3^J =7.06 Hz), 4.35 (dq, 2H~AB~, OCH~2~CH~3~, ^2^J~AB~ =
14.34 Hz,^3^J = 7.06 Hz), 4.32 (d, H, C^2^H(CO~2~Et)~2~ , ^3^J = 12.20 Hz),
3.5 (d, 1H, CH~2~Ph, ^3^J = 13.2 Hz), 3.25 (d, 1H, CH~2~Ph, ^3^J = 13.5 Hz),
2.05 (s, 3H, CH^3^), 1.33 (t, 3H, OCH~2~CH~3~, ^3^J = 7.2 Hz), 1.01 (t, 3H,
OCH~2~CH~3~, ^3^J = 7.2 Hz). ^13^C-NMR (250 MHz, CDCl~3~) \d (ppm): 167.97
(C=O), 167.93 (C=O), 133.4 (C~quat~, C-(Ph), 132.6 (C~quat~, CPhCH~2~),
126.91/128.03 (C~tert~, 10CH aromt), 67.47 (C~tert~, C^3^HPh), 61.24 -61.3 (2
C, 2CH~2~CH~3~, ester), 55.39 (C~tert~, C^2^H-(CO~2~Et), 58.70 (C~ses~,
C^\<l^H~2~N), 36.94 (C~ter~, CH~3~N), 14.15/13.73 ( 2 C, 2CH~3~, esters).. MS
(IE) Calcd for [M]^+^ C~22~H~27~NO~4~: 369.45. [M+H]^+^. (m/z) = 370,
[M---CH(CO~2~Et)~2~]^+^ (m/z) = 159 (100%).
Elemental analysis for C~22~H~27~NO~4~ : Calc (Found): C 71.52 (71.48), H 7.37
(7.35), N 3.79 (3.81).
The purity of the compound was checked by determining its melting point
(380-382 K). Suitable single crystal of malonate derivative (I) was obtained
by recrystallization from ethanol. A colorless crystal of (I)
having approximate dimensions of 0.24 x 0.20 x 0.09 mm was
mounted on a glass fibre. All measurements were made in the \f and \w scans
technique on a CCD X8 Bruker diffractometer with graphite monochromatized
MoK\a radiation at room temperature (296 (2) K).
The data collection nominally covered a sphere of reciprocal space, by a
combination of five sets of exposures; each set had a different \f angle for
the crystal and each exposure covered 0.5\% in \w and 30 seconds in time. The
crystal-to-detector distance was 37.5 mm.
;
_diffrn_ambient_temperature     296(2)
_diffrn_radiation_type     MoK\a
_diffrn_radiation_wavelength     0.71073
_diffrn_radiation_source     'fine-focus sealed tube'
_diffrn_radiation_monochromator     graphite
_diffrn_measurement_device_type     'Bruker X8 APEXII CCD area-detector'
_diffrn_measurement_method     '\f and \w'
_diffrn_detector_area_resol_mean     ?
_diffrn_reflns_number     25575
_diffrn_reflns_av_R_equivalents     0.0377
_diffrn_reflns_av_sigmaI/netI     0.0265
_diffrn_reflns_theta_min     1.10
_diffrn_reflns_theta_max     26.37
_diffrn_reflns_theta_full     26.37
_diffrn_measured_fraction_theta_max     0.992
_diffrn_measured_fraction_theta_full     0.992
_diffrn_reflns_limit_h_min     -11
_diffrn_reflns_limit_h_max     11
_diffrn_reflns_limit_k_min     -7
_diffrn_reflns_limit_k_max     7
_diffrn_reflns_limit_l_min     -46
_diffrn_reflns_limit_l_max     46
_diffrn_standards_number     0
_diffrn_standards_interval_count     ?
_diffrn_standards_interval_time     ?
_diffrn_standards_decay_%     ?
_refine_special_details
;
Refinement of <i>F</i>^2^ against ALL reflections. The weighted <i>R</i>-factor
wR and goodness of fit <i>S</i> are based on <i>F</i>^2^, conventional
<i>R</i>-factors <i>R</i> are based on <i>F</i>, with <i>F</i> set to zero for
negative <i>F</i>^2^. The threshold expression of <i>F</i>^2^ >
\s(<i>F</i>^2^) is used only for calculating <i>R</i>-factors(gt) etc. and is
not relevant to the choice of reflections for refinement. <i>R</i>-factors
based on <i>F</i>^2^ are statistically about twice as large as those based on
<i>F</i>, and <i>R</i>- factors based on ALL data will be even larger.
;
_reflns_number_total     4138
_reflns_number_gt     3411
_reflns_threshold_expression     I>2\s(I)
_refine_ls_structure_factor_coef     Fsqd
_refine_ls_matrix_type     full
_refine_ls_R_factor_all     0.0853
_refine_ls_R_factor_gt     0.0695
_refine_ls_wR_factor_gt     0.1485
_refine_ls_wR_factor_ref     0.1586
_refine_ls_goodness_of_fit_ref     1.252
_refine_ls_restrained_S_all     1.253
_refine_ls_number_reflns     4138
_refine_ls_number_parameters     257
_refine_ls_number_restraints     1
_refine_ls_hydrogen_treatment     constr
_refine_ls_weighting_scheme     calc
_refine_ls_weighting_details
         'calc w=1/[\s^2^(Fo^2^)+(0.0364P)^2^+1.9835P] where P=(Fo^2^+2Fc^2^)/3'
_atom_sites_solution_hydrogens     geom
_atom_sites_solution_primary     direct
_atom_sites_solution_secondary     difmap
_refine_ls_shift/su_max     0.000
_refine_ls_shift/su_mean     0.000
_refine_diff_density_max     0.271
_refine_diff_density_min     -0.258
_refine_ls_extinction_method     none
_refine_ls_extinction_coef     ?
loop_
    _atom_type_symbol
    _atom_type_description
    _atom_type_scat_dispersion_real
    _atom_type_scat_dispersion_imag
    _atom_type_scat_source
    'C' 'C' 0.0033 0.0016
                         'International Tables Vol C Tables 4.2.6.8 and 6.1.1.4'
    'H' 'H' 0.0000 0.0000
                         'International Tables Vol C Tables 4.2.6.8 and 6.1.1.4'
    'N' 'N' 0.0061 0.0033
                         'International Tables Vol C Tables 4.2.6.8 and 6.1.1.4'
    'O' 'O' 0.0106 0.0060
                         'International Tables Vol C Tables 4.2.6.8 and 6.1.1.4'
_computing_data_collection     'APEX2 (Bruker, 2005)'
_computing_cell_refinement     'SAINT (Bruker, 2005)'
_computing_data_reduction     'SAINT (Bruker, 2005)'
_computing_structure_solution     'SHELXS97 (Sheldrick, 2008)'
_computing_structure_refinement     'SHELXL97 (Sheldrick, 2008)'
_computing_molecular_graphics     'PLATON (Spek, 2009)'
_computing_publication_material     'publCIF (Westrip, 2010)'
loop_
    _atom_site_type_symbol
    _atom_site_label
    _atom_site_fract_x
    _atom_site_fract_y
    _atom_site_fract_z
    _atom_site_U_iso_or_equiv
    _atom_site_adp_type
    _atom_site_calc_flag
    _atom_site_refinement_flags
    _atom_site_occupancy
    _atom_site_disorder_assembly
    _atom_site_disorder_group
    C C1 0.4969(3) 0.3979(4) 0.18855(6) 0.0302(5) Uani d . 1 . .
    H H1A 0.5442 0.5408 0.1841 0.036 Uiso calc R 1 . .
    H H1B 0.5646 0.3016 0.2021 0.036 Uiso calc R 1 . .
    C C2 0.5612(3) 0.3238(4) 0.12647(6) 0.0290(5) Uani d . 1 . .
    H H2 0.5900 0.4832 0.1279 0.035 Uiso calc R 1 . .
    C C3 0.4123(3) 0.0546(4) 0.15968(7) 0.0391(6) Uani d . 1 . .
    H H3A 0.3777 -0.0094 0.1371 0.059 Uiso calc R 1 . .
    H H3B 0.3374 0.0494 0.1765 0.059 Uiso calc R 1 . .
    H H3C 0.4938 -0.0305 0.1691 0.059 Uiso calc R 1 . .
    C C4 0.4827(3) 0.2917(4) 0.08947(6) 0.0318(6) Uani d . 1 . .
    H H4 0.4493 0.1349 0.0870 0.038 Uiso calc R 1 . .
    C C5 0.5794(3) 0.3490(5) 0.05896(6) 0.0354(6) Uani d . 1 . .
    C C6 0.3536(3) 0.4517(5) 0.08739(6) 0.0402(7) Uani d . 1 . .
    C C11 0.3667(3) 0.4396(4) 0.21050(6) 0.0277(5) Uani d . 1 . .
    C C12 0.3634(3) 0.3693(5) 0.24598(7) 0.0379(6) Uani d . 1 . .
    H H12 0.4411 0.2903 0.2565 0.045 Uiso calc R 1 . .
    C C13 0.2448(3) 0.4158(5) 0.26603(7) 0.0453(7) Uani d . 1 . .
    H H13 0.2434 0.3673 0.2899 0.054 Uiso calc R 1 . .
    C C14 0.1298(3) 0.5327(5) 0.25081(7) 0.0404(7) Uani d . 1 . .
    H H14 0.0509 0.5649 0.2643 0.048 Uiso calc R 1 . .
    C C15 0.1318(3) 0.6024(5) 0.21538(7) 0.0388(6) Uani d . 1 . .
    H H15 0.0536 0.6805 0.2049 0.047 Uiso calc R 1 . .
    C C16 0.2495(3) 0.5565(4) 0.19540(6) 0.0328(6) Uani d . 1 . .
    H H16 0.2500 0.6046 0.1715 0.039 Uiso calc R 1 . .
    C C21 0.6990(3) 0.1854(4) 0.13072(6) 0.0274(5) Uani d . 1 . .
    C C22 0.7136(3) -0.0263(4) 0.11485(6) 0.0306(5) Uani d . 1 . .
    H H22 0.6362 -0.0897 0.1015 0.037 Uiso calc R 1 . .
    C C23 0.8421(3) -0.1431(5) 0.11870(7) 0.0380(6) Uani d . 1 . .
    H H23 0.8507 -0.2839 0.1078 0.046 Uiso calc R 1 . .
    C C24 0.9581(3) -0.0524(5) 0.13858(7) 0.0396(6) Uani d . 1 . .
    H H24 1.0448 -0.1308 0.1408 0.048 Uiso calc R 1 . .
    C C25 0.9443(3) 0.1542(5) 0.15501(7) 0.0403(7) Uani d . 1 . .
    H H25 1.0213 0.2151 0.1688 0.048 Uiso calc R 1 . .
    C C26 0.8162(3) 0.2716(5) 0.15109(6) 0.0352(6) Uani d . 1 . .
    H H26 0.8082 0.4115 0.1623 0.042 Uiso calc R 1 . .
    C C31 0.0998(4) 0.4617(8) 0.07836(10) 0.0745(12) Uani d D 1 . .
    H H31A 0.0644 0.4759 0.1024 0.089 Uiso calc PR 0.53 A 1
    H H31B 0.1156 0.6124 0.0690 0.089 Uiso calc PR 0.53 A 1
    H H31C 0.0277 0.3731 0.0900 0.089 Uiso d PR 0.47 A 2
    H H31D 0.1145 0.5999 0.0922 0.089 Uiso d PR 0.47 A 2
    C C32 0.0021(6) 0.3502(13) 0.05651(16) 0.0556(17) Uani d PD 0.53 B 1
    H H32A -0.0853 0.4364 0.0542 0.083 Uiso calc PR 0.53 B 1
    H H32B -0.0173 0.2047 0.0667 0.083 Uiso calc PR 0.53 B 1
    H H32C 0.0398 0.3305 0.0331 0.083 Uiso calc PR 0.53 B 1
    C C32B 0.0454(7) 0.5197(15) 0.04332(18) 0.059(2) Uani d PD 0.47 B 2
    H H32D 0.0514 0.3908 0.0277 0.088 Uiso calc PR 0.47 B 2
    H H32E 0.1010 0.6418 0.0342 0.088 Uiso calc PR 0.47 B 2
    H H32F -0.0533 0.5659 0.0443 0.088 Uiso calc PR 0.47 B 2
    C C41 0.6429(4) 0.2245(6) 0.00078(8) 0.0617(10) Uani d . 1 . .
    H H41A 0.6915 0.3698 0.0009 0.074 Uiso calc R 1 . .
    H H41B 0.5837 0.2120 -0.0214 0.074 Uiso calc R 1 . .
    C C42 0.7512(5) 0.0371(8) 0.00302(11) 0.0870(13) Uani d . 1 . .
    H H42A 0.8178 0.0623 0.0233 0.131 Uiso calc R 1 . .
    H H42B 0.8025 0.0334 -0.0188 0.131 Uiso calc R 1 . .
    H H42C 0.7029 -0.1047 0.0060 0.131 Uiso calc R 1 . .
    N N1 0.4551(2) 0.2901(3) 0.15416(5) 0.0284(5) Uani d . 1 . .
    O O1 0.3600(3) 0.6519(4) 0.09128(6) 0.0592(6) Uani d . 1 . .
    O O2 0.2341(2) 0.3345(4) 0.07988(5) 0.0529(6) Uani d . 1 B .
    O O3 0.6643(3) 0.5002(4) 0.05932(5) 0.0576(6) Uani d . 1 . .
    O O4 0.5537(2) 0.2080(4) 0.03170(5) 0.0509(6) Uani d . 1 . .
loop_
    _atom_site_aniso_label
    _atom_site_aniso_U_11
    _atom_site_aniso_U_22
    _atom_site_aniso_U_33
    _atom_site_aniso_U_12
    _atom_site_aniso_U_13
    _atom_site_aniso_U_23
    C1 0.0356(13) 0.0276(13) 0.0275(12) -0.0006(11) 0.0029(10) -0.0026(10)
    C2 0.0402(14) 0.0208(12) 0.0263(11) 0.0010(11) 0.0052(10) -0.0036(10)
    C3 0.0504(16) 0.0299(14) 0.0380(14) -0.0036(13) 0.0112(12) -0.0053(12)
    C4 0.0401(14) 0.0275(13) 0.0277(12) 0.0078(11) 0.0007(10) -0.0033(10)
    C5 0.0488(16) 0.0314(15) 0.0260(12) 0.0143(13) 0.0012(11) -0.0011(11)
    C6 0.0539(18) 0.0454(18) 0.0209(12) 0.0153(15) -0.0006(11) -0.0032(12)
    C11 0.0350(13) 0.0221(12) 0.0260(11) -0.0042(10) 0.0035(9) -0.0055(10)
    C12 0.0437(15) 0.0389(15) 0.0311(13) 0.0070(13) 0.0022(11) 0.0039(11)
    C13 0.0549(17) 0.0533(19) 0.0288(13) 0.0034(15) 0.0119(12) 0.0065(13)
    C14 0.0393(15) 0.0461(17) 0.0370(14) 0.0000(13) 0.0124(11) -0.0046(13)
    C15 0.0362(14) 0.0424(16) 0.0379(14) 0.0048(13) 0.0024(11) -0.0014(12)
    C16 0.0414(14) 0.0329(14) 0.0244(11) 0.0009(12) 0.0037(10) 0.0009(10)
    C21 0.0357(13) 0.0242(12) 0.0229(11) 0.0001(11) 0.0060(9) 0.0038(9)
    C22 0.0324(13) 0.0269(13) 0.0320(12) 0.0010(11) -0.0028(10) -0.0006(10)
    C23 0.0425(15) 0.0295(14) 0.0417(14) 0.0065(12) -0.0018(12) 0.0001(12)
    C24 0.0337(14) 0.0449(17) 0.0400(14) 0.0060(13) -0.0009(11) 0.0090(13)
    C25 0.0338(14) 0.0526(18) 0.0343(13) -0.0098(13) -0.0006(11) -0.0007(13)
    C26 0.0465(15) 0.0309(14) 0.0287(12) -0.0108(12) 0.0078(11) -0.0039(11)
    C31 0.059(2) 0.104(3) 0.060(2) 0.048(2) -0.0056(17) -0.011(2)
    C32 0.030(3) 0.085(5) 0.051(3) 0.008(3) -0.005(3) -0.014(3)
    C32B 0.035(3) 0.081(6) 0.061(4) 0.010(4) 0.004(3) 0.024(4)
    C41 0.102(3) 0.053(2) 0.0321(15) 0.002(2) 0.0242(16) -0.0109(14)
    C42 0.115(3) 0.082(3) 0.068(2) 0.019(3) 0.041(2) -0.011(2)
    N1 0.0364(11) 0.0226(10) 0.0265(10) 0.0002(9) 0.0063(8) -0.0030(8)
    O1 0.0856(17) 0.0391(13) 0.0525(13) 0.0256(12) 0.0007(11) -0.0037(10)
    O2 0.0466(12) 0.0626(15) 0.0481(12) 0.0262(11) -0.0087(9) -0.0141(11)
    O3 0.0867(16) 0.0475(13) 0.0407(11) -0.0182(13) 0.0234(11) -0.0123(10)
    O4 0.0759(15) 0.0480(13) 0.0296(9) -0.0057(11) 0.0112(9) -0.0109(9)
_geom_special_details
;
All esds (except the esd in the dihedral angle between two l.s. planes) are
estimated using the full covariance matrix. The cell esds are taken into
account individually in the estimation of esds in distances, angles and
torsion angles; correlations between esds in cell parameters are only used
when they are defined by crystal symmetry. An approximate (isotropic)
treatment of cell esds is used for estimating esds involving l.s. planes.
;
loop_
    _geom_bond_atom_site_label_1
    _geom_bond_atom_site_label_2
    _geom_bond_site_symmetry_2
    _geom_bond_distance
    _geom_bond_publ_flag
    C1 N1 . 1.460(3) ?
    C1 C11 . 1.515(3) ?
    C1 H1A . 0.9700 ?
    C1 H1B . 0.9700 ?
    C2 N1 . 1.475(3) ?
    C2 C21 . 1.522(3) ?
    C2 C4 . 1.533(3) ?
    C2 H2 . 0.9800 ?
    C3 N1 . 1.464(3) ?
    C3 H3A . 0.9600 ?
    C3 H3B . 0.9600 ?
    C3 H3C . 0.9600 ?
    C4 C5 . 1.521(4) ?
    C4 C6 . 1.528(4) ?
    C4 H4 . 0.9800 ?
    C5 O3 . 1.192(3) ?
    C5 O4 . 1.323(3) ?
    C6 O1 . 1.192(3) ?
    C6 O2 . 1.327(4) ?
    C11 C12 . 1.382(3) ?
    C11 C16 . 1.385(3) ?
    C12 C13 . 1.390(4) ?
    C12 H12 . 0.9300 ?
    C13 C14 . 1.370(4) ?
    C13 H13 . 0.9300 ?
    C14 C15 . 1.378(4) ?
    C14 H14 . 0.9300 ?
    C15 C16 . 1.381(4) ?
    C15 H15 . 0.9300 ?
    C16 H16 . 0.9300 ?
    C21 C26 . 1.392(3) ?
    C21 C22 . 1.392(3) ?
    C22 C23 . 1.382(3) ?
    C22 H22 . 0.9300 ?
    C23 C24 . 1.383(4) ?
    C23 H23 . 0.9300 ?
    C24 C25 . 1.373(4) ?
    C24 H24 . 0.9300 ?
    C25 C26 . 1.380(4) ?
    C25 H25 . 0.9300 ?
    C26 H26 . 0.9300 ?
    C31 C32 . 1.357(6) ?
    C31 C32B . 1.412(7) ?
    C31 O2 . 1.457(4) ?
    C31 H31A . 0.9700 ?
    C31 H31B . 0.9700 ?
    C31 H31C . 0.9700 ?
    C31 H31D . 0.9700 ?
    C32 H31C . 1.2600 ?
    C32 H32A . 0.9600 ?
    C32 H32B . 0.9600 ?
    C32 H32C . 0.9600 ?
    C32B H32D . 0.9600 ?
    C32B H32E . 0.9600 ?
    C32B H32F . 0.9600 ?
    C41 O4 . 1.454(3) ?
    C41 C42 . 1.497(5) ?
    C41 H41A . 0.9700 ?
    C41 H41B . 0.9700 ?
    C42 H42A . 0.9600 ?
    C42 H42B . 0.9600 ?
    C42 H42C . 0.9600 ?
loop_
    _geom_angle_atom_site_label_1
    _geom_angle_atom_site_label_2
    _geom_angle_atom_site_label_3
    _geom_angle_site_symmetry_1
    _geom_angle_site_symmetry_3
    _geom_angle
    _geom_angle_publ_flag
    N1 C1 C11 . . 110.89(19) ?
    N1 C1 H1A . . 109.5 ?
    C11 C1 H1A . . 109.5 ?
    N1 C1 H1B . . 109.5 ?
    C11 C1 H1B . . 109.5 ?
    H1A C1 H1B . . 108.0 ?
    N1 C2 C21 . . 116.50(19) ?
    N1 C2 C4 . . 107.57(19) ?
    C21 C2 C4 . . 112.69(19) ?
    N1 C2 H2 . . 106.5 ?
    C21 C2 H2 . . 106.5 ?
    C4 C2 H2 . . 106.5 ?
    N1 C3 H3A . . 109.5 ?
    N1 C3 H3B . . 109.5 ?
    H3A C3 H3B . . 109.5 ?
    N1 C3 H3C . . 109.5 ?
    H3A C3 H3C . . 109.5 ?
    H3B C3 H3C . . 109.5 ?
    C5 C4 C6 . . 108.6(2) ?
    C5 C4 C2 . . 111.5(2) ?
    C6 C4 C2 . . 107.79(19) ?
    C5 C4 H4 . . 109.6 ?
    C6 C4 H4 . . 109.6 ?
    C2 C4 H4 . . 109.6 ?
    O3 C5 O4 . . 125.0(2) ?
    O3 C5 C4 . . 125.2(2) ?
    O4 C5 C4 . . 109.8(2) ?
    O1 C6 O2 . . 125.4(3) ?
    O1 C6 C4 . . 125.0(3) ?
    O2 C6 C4 . . 109.6(2) ?
    C12 C11 C16 . . 118.6(2) ?
    C12 C11 C1 . . 121.4(2) ?
    C16 C11 C1 . . 119.9(2) ?
    C11 C12 C13 . . 120.6(2) ?
    C11 C12 H12 . . 119.7 ?
    C13 C12 H12 . . 119.7 ?
    C14 C13 C12 . . 120.2(2) ?
    C14 C13 H13 . . 119.9 ?
    C12 C13 H13 . . 119.9 ?
    C13 C14 C15 . . 119.6(2) ?
    C13 C14 H14 . . 120.2 ?
    C15 C14 H14 . . 120.2 ?
    C14 C15 C16 . . 120.3(3) ?
    C14 C15 H15 . . 119.9 ?
    C16 C15 H15 . . 119.9 ?
    C15 C16 C11 . . 120.7(2) ?
    C15 C16 H16 . . 119.6 ?
    C11 C16 H16 . . 119.6 ?
    C26 C21 C22 . . 117.9(2) ?
    C26 C21 C2 . . 119.5(2) ?
    C22 C21 C2 . . 122.6(2) ?
    C23 C22 C21 . . 120.5(2) ?
    C23 C22 H22 . . 119.7 ?
    C21 C22 H22 . . 119.7 ?
    C22 C23 C24 . . 120.6(3) ?
    C22 C23 H23 . . 119.7 ?
    C24 C23 H23 . . 119.7 ?
    C25 C24 C23 . . 119.5(3) ?
    C25 C24 H24 . . 120.2 ?
    C23 C24 H24 . . 120.2 ?
    C24 C25 C26 . . 120.0(2) ?
    C24 C25 H25 . . 120.0 ?
    C26 C25 H25 . . 120.0 ?
    C25 C26 C21 . . 121.5(2) ?
    C25 C26 H26 . . 119.3 ?
    C21 C26 H26 . . 119.3 ?
    C32 C31 C32B . . 51.0(4) ?
    C32 C31 O2 . . 108.7(4) ?
    C32B C31 O2 . . 115.3(4) ?
    C32 C31 H31A . . 110.0 ?
    C32B C31 H31A . . 134.6 ?
    O2 C31 H31A . . 110.0 ?
    C32 C31 H31B . . 110.0 ?
    C32B C31 H31B . . 60.1 ?
    O2 C31 H31B . . 110.0 ?
    H31A C31 H31B . . 108.3 ?
    C32 C31 H31C . . 63.0 ?
    C32B C31 H31C . . 108.5 ?
    O2 C31 H31C . . 108.5 ?
    H31A C31 H31C . . 50.3 ?
    H31B C31 H31C . . 140.9 ?
    C32 C31 H31D . . 142.7 ?
    C32B C31 H31D . . 108.4 ?
    O2 C31 H31D . . 108.5 ?
    H31A C31 H31D . . 59.1 ?
    H31B C31 H31D . . 52.9 ?
    H31C C31 H31D . . 107.5 ?
    C31 C32 H31C . . 43.3 ?
    C31 C32 H32A . . 109.5 ?
    H31C C32 H32A . . 98.3 ?
    C31 C32 H32B . . 109.5 ?
    H31C C32 H32B . . 74.8 ?
    C31 C32 H32C . . 109.5 ?
    H31C C32 H32C . . 147.7 ?
    C31 C32B H32D . . 109.5 ?
    C31 C32B H32E . . 109.5 ?
    H32D C32B H32E . . 109.5 ?
    C31 C32B H32F . . 109.5 ?
    H32D C32B H32F . . 109.5 ?
    H32E C32B H32F . . 109.5 ?
    O4 C41 C42 . . 108.5(3) ?
    O4 C41 H41A . . 110.0 ?
    C42 C41 H41A . . 110.0 ?
    O4 C41 H41B . . 110.0 ?
    C42 C41 H41B . . 110.0 ?
    H41A C41 H41B . . 108.4 ?
    C41 C42 H42A . . 109.5 ?
    C41 C42 H42B . . 109.5 ?
    H42A C42 H42B . . 109.5 ?
    C41 C42 H42C . . 109.5 ?
    H42A C42 H42C . . 109.5 ?
    H42B C42 H42C . . 109.5 ?
    C1 N1 C3 . . 110.74(19) ?
    C1 N1 C2 . . 113.09(19) ?
    C3 N1 C2 . . 114.98(19) ?
    C6 O2 C31 . . 116.5(3) ?
    C5 O4 C41 . . 118.2(2) ?
loop_
    _geom_hbond_atom_site_label_D
    _geom_hbond_atom_site_label_H
    _geom_hbond_atom_site_label_A
    _geom_hbond_site_symmetry_A
    _geom_hbond_distance_DH
    _geom_hbond_distance_HA
    _geom_hbond_distance_DA
    _geom_hbond_angle_DHA
    C32 H32A O3 1_455 0.96 2.38 3.273(3) 155
data_global
_journal_date_recd_electronic     2010-02-18
_journal_date_accepted     2010-02-26
_journal_name_full     'Acta Crystallographica, Section E'
_journal_year     2010
_journal_volume     66
_journal_issue      4
_journal_page_first     o746
_journal_page_last     o746
_journal_paper_category     QO
_journal_coeditor_code     PV2262
_publ_contact_author_name     'Hafid Zouihri'
_publ_contact_author_address
;
Centre National pour la Recherche Scientifique et Technique, Division UATRS,
Rabat, Morocco
;
_publ_contact_author_email     'zouihri@cnrst.ma'
_publ_contact_author_fax     '00 212  (0) 5 37 71 32 05'
_publ_contact_author_phone     '00 212  (0) 6 61 83 53 35'
_publ_section_title
;
Diethyl 2-[(<i>N</i>-benzyl-<i>N</i>-methylamino)(phenyl)methyl]propanedioate
;
loop_
    _publ_author_name
    _publ_author_footnote
    _publ_author_address
    'Meskini, Ihssan' .
;
Laboratoire de Chimie Organique, Facult\'e des Sciences Dhar el Mahraz,
Universit\'e Sidi Mohammed Ben Abdellah, F\`es, Morocco
;
    'Daoudi, Maria' .
;
Laboratoire de Chimie Organique, Facult\'e des Sciences Dhar el Mahraz,
Universit\'e Sidi Mohammed Ben Abdellah, F\`es, Morocco
;
    'Daran, Jean-Claude' .
;
Laboratoire de Chimie de Coordination, 205 Route de Narbonne,
31077 Toulouse Cedex, France
;
    'Zouihri, Hafid' .
;
Centre National pour la Recherche Scientifique et Technique, Division UATRS,
Rabat, Morocco
;
    'Ben Hadda, Taibi' .
;
Laboratoire de Chimie des Mat\'eriaux, Universit\'e Med. 1ier, Oujda,
Morocco
;
_publ_section_synopsis     .
