# Supplementary material for: Diethyl 2-[(N-benzyl-N-methyl­amino)(phen­yl)meth­yl]propane­dioate
Source: Acta Crystallogr Sect E Struct Rep Online. 2010 Mar 6;66(Pt 4):o746. doi: 10.1107/S1600536810007506 (PMC2984050; doi:10.1107/S1600536810007506)
Supplement: Supplementary file 2 [file e-66-0o746-Isup2.hkl]

#
# h,k,l, Fc-squared, Fo-squared, sigma(Fo-squared) and status flag
#
data_I
_shelx_title ' Zouihri_IM99F1261109_0m in P2(1)/c'
_shelx_refln_list_code          4
_shelx_F_calc_maximum      199.15
_exptl_crystal_F_000       792.00
_reflns_d_resolution_high  0.8000
 
loop_
 _symmetry_equiv_pos_as_xyz
 'x, y, z'
 '-x, y+1/2, -z+1/2'
 '-x, -y, -z'
 'x, -y-1/2, z-1/2'
 
_cell_length_a     9.3074
_cell_length_b     5.9077
_cell_length_c    37.0971
_cell_angle_alpha  90.000
_cell_angle_beta   92.999
_cell_angle_gamma  90.000
 
_shelx_F_squared_multiplier     1.000
 
loop_
 _refln_index_h
 _refln_index_k
 _refln_index_l
 _refln_F_squared_calc
 _refln_F_squared_meas
 _refln_F_squared_sigma
 _refln_observed_status
   1   0   0    14635.06    12287.03    212.63 o
   2   0   0      143.43       92.51      3.32 o
   3   0   0      475.82      456.79      7.59 o
   4   0   0       27.18       17.29      2.64 o
   5   0   0        2.62        3.19      2.64 o
   6   0   0        3.61        2.63      3.27 o
   7   0   0       13.51       21.64      3.88 o
   8   0   0       98.16      123.63      6.87 o
   9   0   0        0.00        0.29      4.86 o
  10   0   0      262.48      177.75     14.03 o
  11   0   0        7.26        5.88      5.95 o
   1   1   0     1222.56     1187.43     13.39 o
   2   1   0      382.23      327.48      3.72 o
   3   1   0     1331.92     1297.57     11.58 o
   4   1   0       27.68       40.09      1.97 o
   5   1   0       38.29       42.14      2.02 o
   6   1   0       37.74       50.98      3.11 o
   7   1   0       27.58       24.33      2.62 o
   8   1   0      148.19      129.44      4.01 o
   9   1   0      223.77      231.24      9.26 o
  10   1   0       35.22       28.11      5.35 o
  11   1   0        5.11       12.93      4.54 o
   0   2   0      795.06      784.95     21.14 o
   1   2   0     2415.42     2361.91     38.45 o
   2   2   0     2585.84     2657.24     24.49 o
   3   2   0     2611.59     2621.42     20.22 o
   4   2   0      420.92      464.35      6.47 o
   5   2   0      321.78      352.61      6.37 o
   6   2   0       49.25       69.06      4.15 o
   7   2   0       13.51       22.01      4.43 o
   8   2   0      435.81      382.59     10.67 o
   9   2   0       33.06       27.97      7.39 o
  10   2   0        2.71       17.80      5.13 o
  11   2   0       28.68       43.30      6.35 o
   1   3   0      797.29      850.94     10.85 o
   2   3   0     1424.10     1527.46     16.81 o
   3   3   0      206.41      207.60      4.32 o
   4   3   0       51.76       55.08      2.98 o
   5   3   0       53.02       53.81      3.60 o
   6   3   0      330.79      319.40      6.85 o
   7   3   0        2.28        1.27      2.65 o
   8   3   0       10.17       11.01      4.03 o
   9   3   0       12.87       11.55      4.81 o
  10   3   0       50.45       49.13      5.78 o
   0   4   0        2.46       -0.27      3.48 o
   1   4   0       65.48       63.56      3.40 o
   2   4   0        5.05        1.33      2.36 o
   3   4   0        0.17        5.76      3.46 o
   4   4   0        3.87        5.78      2.70 o
   5   4   0       39.81       50.36      2.79 o
   6   4   0        5.36       10.30      4.26 o
   7   4   0       15.67       21.55      3.44 o
   8   4   0       58.34       54.04      5.11 o
   9   4   0       12.81       25.87      8.67 o
   1   5   0       15.58       16.60      2.80 o
   2   5   0      824.02      775.03     15.05 o
   3   5   0      699.14      631.18     14.88 o
   4   5   0       82.27       95.66      6.10 o
   5   5   0       57.36       57.27      5.27 o
   6   5   0        7.85       35.24     21.17 o
   7   5   0       14.76      115.95     13.53 o
   0   6   0       93.55      105.56      9.92 o
   1   6   0       16.32       19.49      4.19 o
   2   6   0        1.13        8.51      7.70 o
   3   6   0       57.05       50.79      6.63 o
   4   6   0        3.58       13.99      6.12 o
   5   6   0        0.08      127.88     10.17 o
   6   6   0        5.28      268.13     11.93 o
   1   7   0        0.11       13.53      4.03 o
   2   7   0        6.87       10.93      4.95 o
   3   7   0        0.99       15.12      5.19 o
 -11   1   1        9.67       12.99      4.72 o
 -10   1   1       15.71       10.61      4.29 o
  -9   1   1     1167.86     1064.29     18.90 o
  -8   1   1       84.77       85.87      6.09 o
  -7   1   1      603.79      623.06      7.66 o
  -6   1   1       92.24       89.06      2.90 o
  -5   1   1       14.00       17.10      1.53 o
  -4   1   1       95.00       93.28      3.26 o
  -3   1   1      240.13      241.91      4.17 o
  -2   1   1     3129.28     3023.43     22.66 o
  -1   1   1     9331.73     8793.44     93.80 o
   0   1   1     3359.16     3459.95     45.50 o
   1   1   1    20509.38    20561.78    169.29 o
   2   1   1      329.66      315.45      4.30 o
   3   1   1      341.39      322.20      4.92 o
   4   1   1     3391.30     3562.07     22.09 o
   5   1   1        3.20        0.57      1.52 o
   6   1   1       30.07       27.32      2.33 o
   7   1   1       48.83       53.34      3.46 o
   8   1   1      100.49      109.83      4.00 o
   9   1   1      121.02      118.85      9.62 o
  10   1   1        1.26        4.72      4.09 o
  11   1   1        0.50        0.71      4.08 o
 -11   2   1       13.54       15.64      4.57 o
 -10   2   1        2.31       11.87      4.23 o
  -9   2   1       21.80       15.41      4.91 o
  -8   2   1      313.76      278.72      9.27 o
  -7   2   1      193.49      198.08      7.13 o
  -6   2   1       26.07       19.97      3.22 o
  -5   2   1       34.44       41.44      2.98 o
  -4   2   1       62.91       62.12      2.85 o
  -3   2   1       24.14       20.07      2.27 o
  -2   2   1        0.37        2.59      1.52 o
  -1   2   1     1617.98     1673.57     19.28 o
   0   2   1     2297.19     2372.86     22.84 o
   1   2   1     2460.29     2487.44     49.78 o
   2   2   1      344.40      350.57      5.00 o
   3   2   1      867.81      912.78      8.84 o
   4   2   1      864.77      860.91      9.50 o
   5   2   1      732.54      711.38      9.31 o
   6   2   1       74.83       81.44      4.37 o
   7   2   1      156.22      145.50      6.55 o
   8   2   1       56.76       57.01      5.60 o
   9   2   1        5.51        4.49      4.14 o
  10   2   1       17.27       19.85      7.27 o
  11   2   1       69.74       84.79      8.24 o
 -10   3   1        0.55       12.88      7.04 o
  -9   3   1       15.36       31.24      5.07 o
  -8   3   1        0.06        3.39      3.64 o
  -7   3   1      108.76      113.86      5.49 o
  -6   3   1       54.08       71.80      4.31 o
  -5   3   1       93.52       96.12      3.60 o
  -4   3   1      661.72      691.33      8.22 o
  -3   3   1       81.25       98.24      2.98 o
  -2   3   1      207.69      254.10      6.03 o
  -1   3   1        0.28        0.62      1.93 o
   0   3   1      327.94      330.26      6.67 o
   1   3   1     1129.13     1171.97     13.46 o
   2   3   1      343.91      335.51      7.31 o
   3   3   1      344.00      305.57      5.26 o
   4   3   1      458.81      511.53      6.22 o
   5   3   1      239.37      251.51      5.46 o
   6   3   1      214.75      201.41      5.87 o
   7   3   1       10.39        5.46      2.86 o
   8   3   1       75.75       58.35      6.07 o
   9   3   1        1.19        5.26      3.39 o
  10   3   1       31.51       42.26      6.36 o
  -9   4   1       67.88       93.24      7.09 o
  -8   4   1       10.36       18.59      3.16 o
  -7   4   1       50.19       52.75      7.45 o
  -6   4   1        0.59        2.31      2.94 o
  -5   4   1       85.30       96.01      4.30 o
  -4   4   1        3.85        0.31      2.18 o
  -3   4   1      649.59      592.03     10.96 o
  -2   4   1       28.95       34.92      3.65 o
  -1   4   1      205.35      188.38      4.26 o
   0   4   1       32.54       26.21      2.07 o
   1   4   1        3.03        8.96      2.47 o
   2   4   1       18.99       15.61      2.36 o
   3   4   1     1300.07     1240.19     11.90 o
   4   4   1       28.91       38.39      3.38 o
   5   4   1      636.95      573.08      7.73 o
   6   4   1      196.09      186.15      4.88 o
   7   4   1      303.62      261.32      8.50 o
   8   4   1        3.10       12.45      2.69 o
   9   4   1      120.32      119.59      8.89 o
  -6   5   1       32.87       49.60      5.40 o
  -5   5   1      156.43      142.02      7.53 o
  -4   5   1        0.09       13.69      3.13 o
  -3   5   1       64.76       79.58      5.23 o
  -2   5   1       12.90       28.14      3.94 o
  -1   5   1       55.39       57.54      4.40 o
   0   5   1       22.38       23.67      2.48 o
   1   5   1       12.56       21.77      2.45 o
   2   5   1       73.65       69.46      9.15 o
   3   5   1       77.49       79.47      6.21 o
   4   5   1        5.28       19.72      3.81 o
   5   5   1        0.09       12.14      4.66 o
   6   5   1       77.53       91.62     23.54 o
   7   5   1       63.16       65.12      9.54 o
  -6   6   1       43.78      341.23     16.12 o
  -5   6   1       25.86      214.31     13.49 o
  -4   6   1       43.36       44.15      8.03 o
  -3   6   1       48.63       53.02      6.42 o
  -2   6   1      169.20      151.88     10.71 o
  -1   6   1       70.40       77.86      5.94 o
   0   6   1        8.99       23.21      2.96 o
   1   6   1       37.00       44.59      5.21 o
   2   6   1       16.79       18.44      5.63 o
   3   6   1       84.43       79.38      5.56 o
   4   6   1        9.34        5.58      3.27 o
   5   6   1       33.30      181.91     12.69 o
   6   6   1        0.00      213.11      9.58 o
  -3   7   1       59.79       76.77     10.85 o
  -2   7   1       26.71       28.65      6.62 o
  -1   7   1       21.62       27.21      5.55 o
   1   7   1        8.19       17.76      2.78 o
   2   7   1       29.99       47.24      7.50 o
   3   7   1      106.57       93.77      9.98 o
 -11   0   2       24.13       31.20      8.33 o
 -10   0   2       27.23       28.49     13.37 o
  -9   0   2      761.43      674.54     22.85 o
  -8   0   2     2064.74     1928.12     48.29 o
  -7   0   2      824.56      818.72     16.92 o
  -6   0   2      132.61      131.67      5.16 o
  -5   0   2       13.26       12.47      2.54 o
  -4   0   2        9.19        2.85      1.88 o
  -3   0   2     3611.09     3418.45     54.67 o
  -2   0   2      899.44      900.10     14.23 o
  -1   0   2     2049.22     1764.50     83.97 o
   0   0   2      353.00       -0.08      0.08 o
   1   0   2      466.77      464.13     10.41 o
   2   0   2     1499.57     1495.47     21.62 o
   3   0   2      767.88      692.60      9.88 o
   4   0   2      325.97      352.46     12.36 o
   5   0   2      115.23       98.11      4.86 o
   6   0   2      111.38      132.91      6.27 o
   7   0   2      893.49      938.56     16.19 o
   8   0   2      194.08      170.17      7.78 o
   9   0   2      126.05      126.94      6.94 o
  10   0   2       29.75       39.70      6.73 o
  11   0   2        0.56       14.77      6.38 o
 -11   1   2        0.00        5.03      4.01 o
 -10   1   2        2.39        5.33      3.95 o
  -9   1   2       57.76       66.67      6.28 o
  -8   1   2      327.70      306.69      8.55 o
  -7   1   2        2.20        7.07      2.37 o
  -6   1   2       30.75       35.01      2.49 o
  -5   1   2        1.47       -1.95      1.95 o
  -4   1   2      786.37      865.33      9.43 o
  -3   1   2       50.46       55.66      2.37 o
  -2   1   2     1417.52     1376.51     18.02 o
  -1   1   2     1816.61     1719.15     18.02 o
   0   1   2    16391.24    15746.04    321.53 o
   1   1   2    10020.50     9740.40     98.54 o
   2   1   2    20374.96    19879.03    136.99 o
   3   1   2     4353.08     4320.23     26.87 o
   4   1   2     3327.61     3525.61     21.97 o
   5   1   2        0.13       -0.96      1.50 o
   6   1   2       92.20       79.57      3.21 o
   7   1   2        1.04       -2.06      2.32 o
   8   1   2      109.22      106.71      4.15 o
   9   1   2       27.34       13.62      4.79 o
  10   1   2       24.24       27.44      5.40 o
  11   1   2        7.26        2.32      3.91 o
 -11   2   2        5.24       12.28      4.28 o
 -10   2   2       10.02       16.95      5.29 o
  -9   2   2       88.47       83.67      6.59 o
  -8   2   2       76.05       89.76      6.48 o
  -7   2   2      104.15      120.76      6.06 o
  -6   2   2       58.59       47.53      3.68 o
  -5   2   2      401.44      440.46      7.01 o
  -4   2   2       92.99      100.28      3.21 o
  -3   2   2     1300.89     1375.83     13.25 o
  -2   2   2       19.64       25.02      1.79 o
  -1   2   2     2164.33     2087.77     25.82 o
   0   2   2     1567.49     1616.74     18.79 o
   1   2   2      162.13      175.77      5.08 o
   2   2   2      739.60      817.31      7.69 o
   3   2   2        2.64       -1.54      1.54 o
   4   2   2      207.36      222.70      4.66 o
   5   2   2       34.66       34.06      2.95 o
   6   2   2       10.48       13.03      3.03 o
   7   2   2       15.99       10.96      4.20 o
   8   2   2      249.35      219.06      8.47 o
   9   2   2       34.63       30.25      5.77 o
  10   2   2        0.25        6.39      3.84 o
  11   2   2       64.71       88.78      8.56 o
 -10   3   2        1.38        7.88      3.18 o
  -9   3   2        8.18       16.08      4.11 o
  -8   3   2       48.72       46.85      5.66 o
  -7   3   2       78.99       64.30      4.61 o
  -6   3   2      125.75      106.05      4.62 o
  -5   3   2       11.79       12.52      2.30 o
  -4   3   2      289.77      278.36      5.04 o
  -3   3   2        7.35       11.84      2.30 o
  -2   3   2       20.38       38.95      3.20 o
  -1   3   2       34.83       35.79      3.47 o
   0   3   2     1095.22     1210.74     12.86 o
   1   3   2       72.78       79.48      3.66 o
   2   3   2      375.92      338.41      6.04 o
   3   3   2      862.37      861.89     10.60 o
   4   3   2      251.40      267.04      4.69 o
   5   3   2       24.95       37.01      4.26 o
   6   3   2      436.14      406.60      7.79 o
   7   3   2       47.19       38.78      3.85 o
   8   3   2       51.40       41.42      5.53 o
   9   3   2        2.67        6.36      3.45 o
  10   3   2      103.94       97.52      7.93 o
  -9   4   2        1.91       12.16      6.19 o
  -8   4   2       26.21       37.11      3.94 o
  -7   4   2       67.93       63.72      5.50 o
  -6   4   2       13.14       12.37      2.81 o
  -5   4   2        0.00        4.40      2.73 o
  -4   4   2      208.29      174.83      5.04 o
  -3   4   2      492.01      449.84      9.35 o
  -2   4   2       32.55       57.32      4.95 o
  -1   4   2      516.66      504.81      7.74 o
   0   4   2      427.04      393.85      6.78 o
   1   4   2        3.88       10.90      2.92 o
   2   4   2       54.27       65.73      3.14 o
   3   4   2      126.84      130.30      4.03 o
   4   4   2      118.36      102.50      3.86 o
   5   4   2      213.21      180.24      4.46 o
   6   4   2       66.04       62.07      6.39 o
   7   4   2       82.42       91.70      6.26 o
   8   4   2       20.02       38.11      6.91 o
   9   4   2        8.50       31.95      6.93 o
  -6   5   2      264.03      252.16     25.68 o
  -5   5   2      128.54      143.65     10.11 o
  -4   5   2      439.97      429.39     12.07 o
  -3   5   2       84.00       96.28      5.77 o
  -2   5   2        7.49       12.80      3.76 o
  -1   5   2       84.05       86.39      5.74 o
   0   5   2        1.74        2.83      2.82 o
   1   5   2       37.13       55.24      4.17 o
   2   5   2        0.13        3.12      2.42 o
   3   5   2       15.37       27.79      6.94 o
   4   5   2      497.33      507.11     16.51 o
   5   5   2        0.53       -7.18      7.18 o
   6   5   2       95.52      126.18     27.85 o
   7   5   2       55.82       66.14      4.58 o
  -5   6   2        3.63      176.80     11.13 o
  -4   6   2        0.08       -4.98      4.98 o
  -3   6   2       46.39       35.49      7.11 o
  -2   6   2       34.29       40.41      5.05 o
  -1   6   2      209.34      197.76      9.08 o
   0   6   2      281.95      289.34      9.03 o
   1   6   2        9.08       16.59      2.53 o
   2   6   2      121.62      119.80      7.52 o
   3   6   2       21.77       32.99      4.70 o
   4   6   2        4.81        4.94      2.86 o
   6   6   2      108.95      287.69     20.71 o
  -3   7   2       14.07        9.78      5.59 o
  -2   7   2        2.06       17.40      4.71 o
  -1   7   2       56.91       62.52      7.86 o
   0   7   2       37.35       66.99      5.15 o
   1   7   2       18.44       48.29      4.12 o
   2   7   2        7.55       24.39      3.48 o
   3   7   2        5.83        8.98      4.75 o
 -11   1   3        6.31       10.95      4.39 o
 -10   1   3       15.15       15.75      4.64 o
  -9   1   3      150.53      144.36      8.01 o
  -8   1   3      189.17      180.76      7.07 o
  -7   1   3      374.55      317.23      7.42 o
  -6   1   3        5.08        4.11      2.84 o
  -5   1   3      279.70      236.45      5.26 o
  -4   1   3      150.99      149.05      3.83 o
  -3   1   3     1791.02     1900.20     13.30 o
  -2   1   3     2047.91     2116.70     34.06 o
  -1   1   3     1235.04     1129.56     12.82 o
   0   1   3       11.43       10.66      1.49 o
   1   1   3     3560.94     3486.53     26.27 o
   2   1   3       45.89       39.83      2.97 o
   3   1   3     3154.45     3334.62     22.98 o
   4   1   3     1052.05     1102.41      9.71 o
   5   1   3      121.97      148.41      3.73 o
   6   1   3       16.32       20.95      2.41 o
   7   1   3       13.83        5.19      2.60 o
   8   1   3      271.82      266.27      5.97 o
   9   1   3        2.74       -3.14      4.12 o
  10   1   3       41.11       28.28      5.38 o
  11   1   3       56.21       68.01      8.08 o
 -11   2   3        0.69        7.05      3.72 o
 -10   2   3       35.17       41.72      6.19 o
  -9   2   3        3.76        3.91      3.84 o
  -8   2   3       39.64       59.16      5.58 o
  -7   2   3      598.88      558.37     10.72 o
  -6   2   3       50.52       57.44      3.90 o
  -5   2   3        6.85        0.90      2.16 o
  -4   2   3     1408.25     1447.54     11.13 o
  -3   2   3      829.84      873.76     10.11 o
  -2   2   3        5.09       10.30      1.72 o
  -1   2   3       25.21       31.00      2.11 o
   0   2   3     1010.82      954.58     10.49 o
   1   2   3     6147.56     6283.14     77.03 o
   2   2   3      343.73      393.84      4.63 o
   3   2   3     1617.67     1845.28     15.06 o
   4   2   3       84.93       78.00      3.18 o
   5   2   3        2.45        0.22      2.14 o
   6   2   3       78.90       79.48      4.24 o
   7   2   3      101.59      107.80      6.07 o
   8   2   3        9.97        9.30      4.02 o
   9   2   3       69.43       77.41      7.56 o
  10   2   3       13.12       11.74      4.37 o
  11   2   3       48.13       46.29      8.10 o
 -10   3   3        0.20        5.81      2.73 o
  -9   3   3        1.74        6.26      3.82 o
  -8   3   3        6.99       -4.38      4.97 o
  -7   3   3        0.02       -2.58      2.58 o
  -6   3   3        0.40        2.67      2.74 o
  -5   3   3      100.02      106.42      3.53 o
  -4   3   3       27.37       23.67      2.26 o
  -3   3   3        8.95       16.38      2.46 o
  -2   3   3      908.43      950.76      9.85 o
  -1   3   3     4331.29     4425.00     40.12 o
   0   3   3      546.53      553.40      7.51 o
   1   3   3       63.52       66.82      3.44 o
   2   3   3      437.86      404.68      6.72 o
   3   3   3      494.29      476.45      5.42 o
   4   3   3        2.78        7.75      2.21 o
   5   3   3       46.53       57.22      3.43 o
   6   3   3       14.13       19.00      3.52 o
   7   3   3       19.80        9.20      2.99 o
   8   3   3       97.70       87.80      7.11 o
   9   3   3      119.10      127.91      9.25 o
  10   3   3        0.87       13.53      5.46 o
  -9   4   3        1.23       13.35      2.67 o
  -8   4   3       52.12       55.34      5.12 o
  -7   4   3       48.99       49.31      4.21 o
  -6   4   3       43.27       42.64      3.09 o
  -5   4   3      896.68      790.89     12.08 o
  -4   4   3      714.31      668.17      9.86 o
  -3   4   3      692.94      634.87     11.12 o
  -2   4   3      134.83      140.74      4.76 o
  -1   4   3        1.82        0.90      2.57 o
   0   4   3       20.76       29.39      2.85 o
   1   4   3      599.05      629.47      9.83 o
   2   4   3        8.10        4.07      2.65 o
   3   4   3      164.59      140.39      3.62 o
   4   4   3       30.03       22.87      2.85 o
   5   4   3        7.49       13.24      2.14 o
   6   4   3       16.51       20.51      3.81 o
   7   4   3        8.17       18.43      3.26 o
   8   4   3       18.80       30.85      4.98 o
   9   4   3        2.41       14.04      2.78 o
  -7   5   3       50.90       52.73      7.78 o
  -5   5   3       29.44       50.69      4.55 o
  -4   5   3        8.77       17.82      5.99 o
  -3   5   3       49.90       59.24      6.18 o
  -2   5   3      137.76      125.89      6.00 o
  -1   5   3      350.69      317.29      8.19 o
   0   5   3       21.98       28.43      2.66 o
   1   5   3        3.19        3.23      2.29 o
   2   5   3       33.11       45.46      4.02 o
   3   5   3       84.21       89.16      6.63 o
   4   5   3       19.63       19.07      5.29 o
   5   5   3      300.17      271.51     11.20 o
   6   5   3       57.12       80.57      6.27 o
   7   5   3        3.62       21.57      7.52 o
   8   5   3       39.00       42.85     11.91 o
  -4   6   3       34.75       36.43      8.32 o
  -3   6   3        0.03       -5.18      8.58 o
  -2   6   3        9.19       27.91      6.20 o
  -1   6   3      108.02      107.93     10.81 o
   0   6   3      139.89      153.99      8.43 o
   1   6   3        1.21        9.72      2.43 o
   2   6   3        1.95        8.62      3.45 o
   3   6   3        0.44       14.82     10.43 o
   4   6   3        9.65        4.57      3.30 o
  -3   7   3      119.99      117.47     12.37 o
  -2   7   3       38.73       66.48      9.30 o
  -1   7   3        1.56       13.69      3.79 o
   0   7   3      217.74      206.85     10.65 o
   1   7   3       66.10       73.92      7.66 o
   2   7   3       23.22       29.02      4.12 o
   3   7   3        3.02       15.64      5.35 o
 -11   0   4        3.05        0.58      5.58 o
 -10   0   4       45.77       38.11      9.21 o
  -9   0   4      118.16      130.55     15.14 o
  -8   0   4      473.55      466.18     18.06 o
  -7   0   4       13.42       14.46      3.53 o
  -6   0   4      376.58      390.80      7.84 o
  -5   0   4      127.68      176.88      4.97 o
  -4   0   4       63.07       59.64      3.01 o
  -3   0   4      501.58      585.49      8.00 o
  -2   0   4     1596.31     1778.86     14.91 o
  -1   0   4        0.17       -0.70      0.70 o
   0   0   4     5142.93     4454.23    228.54 o
   1   0   4      348.41      390.07      6.02 o
   2   0   4    13620.07    13408.35    108.60 o
   3   0   4      773.77      899.90     11.81 o
   4   0   4     2190.27     2287.40     27.47 o
   5   0   4       15.39       12.21      3.02 o
   6   0   4     1125.66     1070.77     20.50 o
   7   0   4       98.19       78.02      5.61 o
   8   0   4     1255.06     1140.19     36.65 o
   9   0   4      101.24      101.12      6.66 o
  10   0   4        0.04        0.51      4.98 o
  11   0   4        6.02        8.99      6.73 o
 -11   1   4        9.13       10.04      4.68 o
 -10   1   4        3.83        3.87      3.92 o
  -9   1   4      366.47      337.07     10.42 o
  -8   1   4       19.51       22.87      4.23 o
  -7   1   4       97.22      109.07      5.14 o
  -6   1   4     1100.79     1099.75     11.94 o
  -5   1   4      136.86      121.17      4.11 o
  -4   1   4        6.52        9.03      1.79 o
  -3   1   4       83.16       84.88      2.35 o
  -2   1   4      108.05      139.31      4.16 o
  -1   1   4       84.59       70.90      3.89 o
   0   1   4      562.81      543.23      5.70 o
   1   1   4       18.82       32.85      1.84 o
   2   1   4      391.00      359.66      4.75 o
   3   1   4     1040.24     1170.33      9.52 o
   4   1   4     3121.23     3609.24     24.35 o
   5   1   4       37.96       25.33      2.26 o
   6   1   4        0.24       -0.91      2.23 o
   7   1   4       36.55       47.46      3.35 o
   8   1   4       97.88       93.84      4.16 o
   9   1   4        1.58        3.80      4.34 o
  10   1   4        3.76        6.57      4.77 o
  11   1   4       10.68       14.92      4.90 o
 -11   2   4        0.41        0.20      3.27 o
 -10   2   4        0.13       14.00      4.16 o
  -9   2   4        8.22        2.71      3.72 o
  -8   2   4        9.06       17.15      4.33 o
  -7   2   4       31.23       32.96      4.36 o
  -6   2   4       52.38       52.26      3.78 o
  -5   2   4      154.84      156.86      4.51 o
  -4   2   4       30.58       45.47      2.01 o
  -3   2   4      119.30       99.67      3.33 o
  -2   2   4        0.46       -0.46      1.85 o
  -1   2   4      673.57      735.00     11.40 o
   0   2   4     1283.91     1367.49     15.68 o
   1   2   4     3362.49     3470.26     37.50 o
   2   2   4     1788.54     1827.41     14.16 o
   3   2   4     4417.35     4439.65     31.59 o
   4   2   4      214.79      216.48      4.74 o
   5   2   4      262.22      266.89      5.50 o
   6   2   4      222.91      222.98      5.88 o
   7   2   4       30.98       26.00      4.48 o
   8   2   4        0.90        7.08      3.89 o
   9   2   4       11.14        3.20      4.53 o
  10   2   4       34.62       50.99      6.79 o
  11   2   4        0.00       11.97      4.39 o
 -10   3   4        0.71        9.30      4.91 o
  -9   3   4        0.13        6.29      3.71 o
  -8   3   4      151.53      146.87      8.45 o
  -7   3   4       83.53       85.21      4.96 o
  -6   3   4      286.48      257.09      6.07 o
  -5   3   4       13.24       24.66      2.03 o
  -4   3   4       75.74       84.80      2.95 o
  -3   3   4       12.77       35.15      2.85 o
  -2   3   4      101.86      106.91      3.57 o
  -1   3   4     1633.13     1725.93     18.30 o
   0   3   4       40.08       46.80      4.91 o
   1   3   4      379.62      320.57      6.50 o
   2   3   4     3273.69     3272.49     38.51 o
   3   3   4       10.89        5.07      1.62 o
   4   3   4       11.98        1.10      2.12 o
   5   3   4       32.82       33.49      3.11 o
   6   3   4       33.64       34.27      4.30 o
   7   3   4       74.12       70.94      4.67 o
   8   3   4      208.84      181.55      9.42 o
   9   3   4      137.47      148.21      8.64 o
  10   3   4       73.03      108.72      8.29 o
  -9   4   4        0.71       12.64      4.28 o
  -8   4   4       10.04       10.92      2.75 o
  -7   4   4        5.40        5.50      3.88 o
  -6   4   4        4.41       12.64      2.93 o
  -5   4   4       32.57       29.25      2.96 o
  -4   4   4      306.56      262.25      6.09 o
  -3   4   4       91.22       87.39      4.57 o
  -2   4   4      362.15      365.74      7.11 o
  -1   4   4       31.59       27.27      3.16 o
   0   4   4        0.76       -2.05      2.05 o
   1   4   4      226.08      244.58      6.89 o
   2   4   4      218.23      226.54      7.48 o
   3   4   4       49.39       56.37      3.13 o
   4   4   4       47.50       45.65      3.43 o
   5   4   4       26.90       44.20      3.14 o
   6   4   4        4.21        3.44      2.67 o
   7   4   4        5.91       18.59      6.30 o
   8   4   4       42.25       53.44      5.16 o
   9   4   4        6.62       18.27      3.19 o
  -8   5   4        0.17        5.94      8.50 o
  -7   5   4       22.93       42.73      6.58 o
  -6   5   4        0.78        5.80      2.40 o
  -5   5   4        7.79        5.73      4.69 o
  -4   5   4      196.71      190.46      7.55 o
  -3   5   4      320.29      292.48      9.40 o
  -2   5   4      350.70      297.18     12.89 o
  -1   5   4      428.66      386.25      9.06 o
   0   5   4        3.99        6.27      2.12 o
   1   5   4       71.21       66.39      3.52 o
   2   5   4      180.96      206.69      6.94 o
   3   5   4      103.43      125.28      5.39 o
   4   5   4       75.60       76.69      4.79 o
   5   5   4      353.64      296.75      8.47 o
   6   5   4       20.68       41.04      4.16 o
   7   5   4       76.74       98.16     17.94 o
  -5   6   4        7.51       -6.58      6.58 o
  -4   6   4        0.01       -5.29      5.29 o
  -3   6   4        1.83       -2.05      5.13 o
  -2   6   4       33.47       45.08      6.13 o
  -1   6   4       71.40       63.57      7.63 o
   0   6   4      252.02      244.35     10.74 o
   1   6   4        9.42       14.90      2.80 o
   2   6   4       11.25       13.70      3.81 o
   3   6   4       10.74       11.99      3.86 o
   4   6   4        2.40       12.31      8.86 o
  -3   7   4       65.30       51.31     10.53 o
  -2   7   4       27.24       41.94      7.90 o
  -1   7   4        0.99       18.87      4.39 o
   0   7   4        9.13       27.13      3.72 o
   1   7   4       23.14       36.03      7.74 o
   2   7   4        5.97       14.15      2.95 o
   3   7   4        3.11       15.64      4.75 o
 -11   1   5        1.23        5.04      4.14 o
 -10   1   5       17.03       15.36      4.51 o
  -9   1   5       25.40       25.28      4.91 o
  -8   1   5        5.01        2.57      3.61 o
  -7   1   5      168.69      160.08      5.79 o
  -6   1   5      143.11      153.70      4.82 o
  -5   1   5      365.49      354.91      5.87 o
  -4   1   5      353.85      427.36      5.26 o
  -3   1   5       84.32      113.10      3.40 o
  -2   1   5      345.53      399.27      8.49 o
  -1   1   5     2856.26     2829.88     33.40 o
   0   1   5      356.51      317.32      3.59 o
   1   1   5      619.56      549.11      5.89 o
   2   1   5        6.46       11.13      1.61 o
   3   1   5     1417.71     1215.56      9.94 o
   4   1   5     1369.31     1349.43     11.38 o
   5   1   5       21.86        6.16      1.95 o
   6   1   5       81.48       96.98      3.85 o
   7   1   5      885.42      831.15     10.24 o
   8   1   5      128.65      122.39      4.60 o
   9   1   5      371.99      316.72     12.36 o
  10   1   5        6.66        9.41      5.03 o
  11   1   5        1.75        6.42      4.34 o
 -11   2   5        0.01       14.67      4.14 o
 -10   2   5       73.69       82.04     11.04 o
  -9   2   5        0.00       -1.58      3.45 o
  -8   2   5        3.12       -1.88      3.54 o
  -7   2   5      385.73      377.07      8.84 o
  -6   2   5      484.05      474.30      8.16 o
  -5   2   5      662.50      621.43      7.79 o
  -4   2   5      302.25      351.81      5.20 o
  -3   2   5       35.28       40.73      2.94 o
  -2   2   5       95.69       74.75      3.46 o
  -1   2   5       10.49       11.57      1.85 o
   0   2   5      509.86      489.11      8.36 o
   1   2   5       98.97       88.52      3.17 o
   2   2   5     3441.64     3392.92     22.23 o
   3   2   5     6384.40     6612.65     45.24 o
   4   2   5        2.04       -1.18      1.87 o
   5   2   5       27.06       34.62      2.97 o
   6   2   5       59.26       72.05      4.14 o
   7   2   5        7.90        7.85      4.03 o
   8   2   5       92.86       92.76      8.95 o
   9   2   5        3.19        3.16      4.38 o
  10   2   5        3.01        8.79      4.10 o
  11   2   5        0.47        7.71      5.68 o
 -10   3   5        6.04       12.29      4.21 o
  -9   3   5        6.67        1.35      3.00 o
  -8   3   5      102.08       79.34      6.54 o
  -7   3   5       48.90       49.06      4.23 o
  -6   3   5      415.63      408.16      7.31 o
  -5   3   5      150.29      150.64      3.87 o
  -4   3   5      111.37      115.95      4.65 o
  -3   3   5      736.98      758.60      9.95 o
  -2   3   5      480.42      413.75      7.44 o
  -1   3   5     1140.31     1027.03     12.43 o
   0   3   5      626.78      659.79     11.45 o
   1   3   5      235.49      240.36      5.66 o
   2   3   5      241.23      236.78      6.04 o
   3   3   5       86.63      105.49      3.06 o
   4   3   5      232.63      228.00      4.94 o
   5   3   5       45.77       50.75      3.44 o
   6   3   5        0.39       -0.24      3.01 o
   7   3   5       12.19       13.88      3.23 o
   8   3   5       37.85       36.29      5.58 o
   9   3   5       30.07       27.59      4.84 o
  10   3   5       12.15       15.58      3.76 o
  -9   4   5       39.48       59.74     10.69 o
  -8   4   5       13.15       17.40      3.79 o
  -7   4   5       10.71       18.97      2.66 o
  -6   4   5       67.15       60.13      4.41 o
  -5   4   5      100.24      118.39      4.90 o
  -4   4   5      195.44      190.88      5.35 o
  -3   4   5       25.31       23.62      4.69 o
  -2   4   5        5.60       12.04      3.59 o
  -1   4   5      537.59      501.79      8.04 o
   0   4   5       27.26       28.94      2.75 o
   1   4   5     1173.31     1125.61     13.86 o
   2   4   5       80.41       81.16      4.05 o
   3   4   5      672.36      647.28      9.01 o
   4   4   5        9.70       14.26      2.89 o
   5   4   5      175.25      175.23      4.42 o
   6   4   5       24.14       32.07      5.06 o
   7   4   5       44.11       55.52      5.28 o
   8   4   5        1.82       20.07      4.19 o
   9   4   5       23.36       16.82      3.07 o
  -8   5   5       59.85       77.33      7.18 o
  -6   5   5        0.42        5.94      3.45 o
  -5   5   5        2.96       13.17      7.88 o
  -4   5   5       88.63       80.51      4.83 o
  -3   5   5      364.60      340.83      8.91 o
  -2   5   5        8.09       24.95      3.02 o
  -1   5   5       25.79       32.48      4.78 o
   0   5   5      517.40      512.66      7.58 o
   1   5   5      447.31      426.44      7.51 o
   2   5   5      595.75      589.42     12.28 o
   3   5   5      100.22       95.37      4.24 o
   4   5   5      208.20      204.18      7.02 o
   5   5   5        5.47       14.34      3.70 o
   6   5   5       61.55       68.54      5.28 o
   7   5   5       39.66       57.19     17.22 o
   8   5   5       85.71      140.81     18.50 o
  -5   6   5       42.14       17.32     10.02 o
  -4   6   5       10.17       18.86      6.86 o
  -3   6   5        0.97       -2.12      5.34 o
  -2   6   5       23.42       21.90      5.58 o
  -1   6   5        4.87        7.47      7.02 o
   0   6   5      128.76      130.33      8.21 o
   1   6   5        0.06       15.30      2.72 o
   2   6   5       73.76       76.77      4.51 o
   3   6   5        5.85       17.40      5.19 o
   4   6   5        0.60       14.42     10.30 o
  -3   7   5       67.62       74.61     12.01 o
  -2   7   5        7.98       10.81      5.31 o
  -1   7   5       27.16       40.58      7.50 o
   0   7   5        1.20       18.82      4.53 o
   1   7   5       38.11       39.73      6.16 o
   2   7   5        4.95        7.27      2.48 o
   3   7   5       21.40       25.87      4.20 o
 -11   0   6        3.42       13.68      6.79 o
 -10   0   6        8.59       -0.40      6.27 o
  -9   0   6       41.76       39.90      5.29 o
  -8   0   6       66.77       73.51      5.17 o
  -7   0   6      151.88      168.03      6.11 o
  -6   0   6       22.81       26.44      4.73 o
  -5   0   6       12.16        9.32      2.40 o
  -4   0   6     6725.35     6829.91     54.80 o
  -3   0   6     1707.23     1776.47     14.83 o
  -2   0   6    14265.04    14554.57    103.92 o
  -1   0   6     3793.89     3781.56     43.09 o
   0   0   6     2119.78     2175.33     15.33 o
   1   0   6     6551.88     6185.22     50.63 o
   2   0   6      616.19      623.16      7.66 o
   3   0   6      200.56      194.84      5.04 o
   4   0   6      201.48      202.43      5.51 o
   5   0   6      293.12      319.60      8.13 o
   6   0   6      116.40      122.15      5.93 o
   7   0   6       26.34       25.91      5.91 o
   8   0   6     2032.63     1929.43     32.07 o
   9   0   6      309.23      319.49     12.72 o
  10   0   6       15.61        7.93      5.19 o
  11   0   6       17.70        9.61      6.52 o
 -11   1   6        0.78        2.32      4.08 o
 -10   1   6       17.85       21.78      8.11 o
  -9   1   6        0.63        0.87      3.97 o
  -8   1   6        0.14       -3.34      3.34 o
  -7   1   6        3.53        4.20      3.43 o
  -6   1   6      557.87      532.58      8.98 o
  -5   1   6      509.84      538.72      7.24 o
  -4   1   6       52.62       78.69      2.54 o
  -3   1   6      602.32      567.25      7.47 o
  -2   1   6     1882.05     1950.54     15.57 o
  -1   1   6     3601.66     3573.15     33.55 o
   0   1   6       13.41       13.24      1.70 o
   1   1   6     6408.90     6273.81     37.45 o
   2   1   6      246.99      218.23      3.31 o
   3   1   6     1088.29     1163.83      9.36 o
   4   1   6       85.99       98.01      3.15 o
   5   1   6       18.95       26.61      2.44 o
   6   1   6       61.42       78.77      3.66 o
   7   1   6       11.93       10.12      3.54 o
   8   1   6      205.07      183.68      5.42 o
   9   1   6       36.54       43.39      5.81 o
  10   1   6       31.78       29.33      6.52 o
  11   1   6        5.37       12.68      8.66 o
 -11   2   6       14.92       11.82      5.96 o
 -10   2   6        3.37        0.49      3.56 o
  -9   2   6       18.01        8.33      4.10 o
  -8   2   6       57.38       62.49      5.67 o
  -7   2   6       48.08       50.53      4.69 o
  -6   2   6      176.47      180.67      7.05 o
  -5   2   6     1457.96     1494.21     12.43 o
  -4   2   6      955.83     1030.51      9.90 o
  -3   2   6       25.50       36.62      3.61 o
  -2   2   6        2.81       15.96      2.37 o
  -1   2   6      126.88      121.53      3.57 o
   0   2   6     1236.46     1112.77     12.52 o
   1   2   6      159.04      130.12      3.57 o
   2   2   6      144.32      125.00      2.89 o
   3   2   6      773.41      781.34      8.55 o
   4   2   6     1328.72     1418.13     13.09 o
   5   2   6       54.00       61.49      3.46 o
   6   2   6       27.84       37.16      3.65 o
   7   2   6        2.48        0.07      4.32 o
   8   2   6        9.16       -3.24      3.67 o
   9   2   6      205.39      200.26     10.06 o
  10   2   6       24.76       19.63      4.78 o
  11   2   6       83.01       92.77      9.13 o
 -10   3   6        1.35        7.44      3.11 o
  -9   3   6        4.98        3.61      3.28 o
  -8   3   6       95.21       90.92      7.06 o
  -7   3   6      208.84      194.96      6.30 o
  -6   3   6      306.28      306.32      6.35 o
  -5   3   6      106.39      108.21      3.61 o
  -4   3   6       93.19       90.33      4.18 o
  -3   3   6       93.57      114.54      4.87 o
  -2   3   6       49.45       62.88      3.21 o
  -1   3   6       13.91       16.44      3.12 o
   0   3   6      298.92      365.13      8.38 o
   1   3   6      131.43      152.37      7.47 o
   2   3   6      168.23      181.69      4.75 o
   3   3   6      756.99      737.94      9.38 o
   4   3   6      142.53      141.89      4.16 o
   5   3   6      133.73      124.72      4.65 o
   6   3   6      111.43      113.35      5.81 o
   7   3   6        5.62       -2.71      2.71 o
   8   3   6        2.18        6.52      3.85 o
   9   3   6      165.66      176.04      8.94 o
  10   3   6       48.38       69.93      8.34 o
  -9   4   6        7.89       21.19      3.87 o
  -8   4   6       10.24       21.30      2.87 o
  -7   4   6       14.04       16.28      2.31 o
  -6   4   6        7.22        6.53      2.74 o
  -5   4   6      532.78      500.70      9.32 o
  -4   4   6        1.83        4.74      2.41 o
  -3   4   6       21.91       29.31      4.73 o
  -2   4   6      140.10      142.12      6.09 o
  -1   4   6      295.21      309.36      6.38 o
   0   4   6      443.13      428.81      7.05 o
   1   4   6       60.74       75.43      4.34 o
   2   4   6       51.50       74.99      4.13 o
   3   4   6      266.25      257.91      6.07 o
   4   4   6       80.83       77.32      4.20 o
   5   4   6       94.40       96.89      3.74 o
   6   4   6      101.20      121.78      5.19 o
   7   4   6       21.47       27.73      4.25 o
   8   4   6       16.07       29.05      4.53 o
   9   4   6       62.25       77.87     10.58 o
  -8   5   6       77.18       90.46     14.68 o
  -7   5   6        3.78        6.20      2.25 o
  -5   5   6      211.93      199.67     22.93 o
  -4   5   6        0.44        7.51      4.98 o
  -3   5   6       32.62       46.04      6.60 o
  -2   5   6       24.58       35.80      4.32 o
  -1   5   6       32.85       37.40      5.08 o
   0   5   6        4.34        0.65      3.44 o
   1   5   6       53.74       53.10      3.39 o
   2   5   6      208.42      196.62      6.09 o
   3   5   6      259.92      255.84      6.68 o
   4   5   6        2.36       12.65      3.00 o
   5   5   6        0.58        5.73      5.66 o
   6   5   6        0.31       20.69      3.27 o
   7   5   6        0.56       20.19      4.35 o
  -6   6   6       78.63       66.20     15.16 o
  -5   6   6        5.33        0.64      6.90 o
  -4   6   6        8.67        7.63      5.96 o
  -3   6   6        4.28        8.28      5.89 o
  -2   6   6        7.01        9.69      5.38 o
  -1   6   6       67.95       68.97     11.91 o
   0   6   6      228.51      224.17     10.80 o
   1   6   6       71.91       86.86      4.80 o
   2   6   6        0.06       13.72      3.36 o
   3   6   6       34.56       48.73      3.94 o
   4   6   6        6.74       24.93     10.05 o
   5   6   6       92.45       82.79      8.94 o
  -3   7   6       19.32       46.48     10.02 o
  -2   7   6        6.84        8.42      4.63 o
  -1   7   6       36.01       44.85      7.54 o
   0   7   6        2.83       13.90      3.28 o
   1   7   6       48.22       53.67      4.46 o
   2   7   6       19.86       33.74      4.43 o
   3   7   6       53.42       68.98      7.80 o
 -11   1   7        5.27        8.06      4.26 o
 -10   1   7       11.09        7.92      4.05 o
  -9   1   7        6.13       10.46      3.88 o
  -8   1   7      170.59      152.31      6.62 o
  -7   1   7      203.65      202.13      6.25 o
  -6   1   7        4.42        3.40      2.62 o
  -5   1   7     1445.37     1534.27     13.09 o
  -4   1   7       66.29       53.43      2.49 o
  -3   1   7     3587.93     3700.04     35.58 o
  -2   1   7     1405.61     1468.43     13.61 o
  -1   1   7     6515.60     6569.25     38.55 o
   0   1   7    39659.23    38364.61    227.31 o
   1   1   7     6826.41     6836.00     51.26 o
   2   1   7      267.44      238.84      3.54 o
   3   1   7     1107.08     1093.56      9.05 o
   4   1   7     1108.92     1238.80     10.97 o
   5   1   7      573.25      509.72      6.88 o
   6   1   7       42.57       36.09      3.11 o
   7   1   7       15.59        6.71      3.36 o
   8   1   7       72.04       82.98      4.22 o
   9   1   7       30.65       38.19      5.68 o
  10   1   7       16.08        9.10      4.75 o
  11   1   7       39.82       54.28      7.50 o
 -11   2   7        2.44       12.38      4.19 o
 -10   2   7       50.25       64.08      7.04 o
  -9   2   7        3.07        4.51      3.99 o
  -8   2   7        4.49        4.44      3.60 o
  -7   2   7        4.54        7.14      3.61 o
  -6   2   7      754.22      691.71      9.23 o
  -5   2   7      174.16      172.46      3.78 o
  -4   2   7      102.33       96.96      3.39 o
  -3   2   7       33.42       40.82      2.71 o
  -2   2   7      307.12      322.59      5.71 o
  -1   2   7      159.79      166.06      3.72 o
   0   2   7     1691.28     1656.57     16.87 o
   1   2   7       55.07       64.11      3.43 o
   2   2   7      258.11      274.38      3.70 o
   3   2   7       19.58       29.62      2.55 o
   4   2   7       14.26       22.02      2.46 o
   5   2   7       38.18       34.26      3.12 o
   6   2   7        1.59       -2.74      2.74 o
   7   2   7        0.62        0.03      3.50 o
   8   2   7       36.15       34.05      5.15 o
   9   2   7        0.16        1.65      3.92 o
  10   2   7      193.11      175.58     10.31 o
 -10   3   7        0.31        4.36      3.77 o
  -9   3   7        7.61       16.57      4.06 o
  -8   3   7        7.11       16.86      3.81 o
  -7   3   7       20.92       23.05      3.52 o
  -6   3   7      350.63      341.57      5.89 o
  -5   3   7      106.57      107.30      3.35 o
  -4   3   7       18.73       20.54      2.96 o
  -3   3   7      352.22      371.31      7.37 o
  -2   3   7        2.00       -0.06      1.94 o
  -1   3   7      191.32      194.11      5.84 o
   0   3   7        6.98       24.32      2.81 o
   1   3   7       43.38       42.75      2.72 o
   2   3   7        0.98        0.25      2.04 o
   3   3   7      151.28      162.85      4.77 o
   4   3   7       22.57       27.55      2.70 o
   5   3   7      168.30      166.77      5.13 o
   6   3   7      202.21      183.75      6.63 o
   7   3   7        1.76        0.36      3.54 o
   8   3   7       13.81        5.19      5.55 o
   9   3   7       66.86       95.27      7.73 o
  10   3   7       21.70       42.10      6.00 o
  -9   4   7        2.54        8.75      2.41 o
  -8   4   7       12.36       23.54      4.31 o
  -7   4   7       14.27       25.94      4.23 o
  -6   4   7      170.88      178.59      6.23 o
  -5   4   7      104.47      111.34      7.43 o
  -4   4   7      294.16      237.69      6.86 o
  -3   4   7      105.61      118.62      4.25 o
  -2   4   7       71.05       70.31      5.77 o
  -1   4   7       41.77       56.22      4.38 o
   0   4   7       40.36       51.51      3.16 o
   1   4   7       23.39       22.92      2.61 o
   2   4   7     2222.88     2194.58     36.36 o
   3   4   7     2957.48     2820.58     36.02 o
   4   4   7      237.86      201.08      5.90 o
   5   4   7        0.19        1.99      1.56 o
   6   4   7        7.32        3.94      2.48 o
   7   4   7       72.51       70.69      5.78 o
   8   4   7        5.22        8.93      4.60 o
   9   4   7        9.24       14.51      3.05 o
  -8   5   7        5.60       26.18      7.26 o
  -7   5   7       13.41       20.55      7.46 o
  -5   5   7      100.14       97.77      8.71 o
  -4   5   7      136.60       92.33      6.96 o
  -3   5   7       13.65        8.93      8.64 o
  -2   5   7       62.63       55.57      5.74 o
  -1   5   7        0.24        3.74      3.73 o
   0   5   7        7.25       12.26      3.91 o
   1   5   7       18.29       21.48      2.61 o
   2   5   7      200.97      180.62      5.18 o
   3   5   7      508.00      454.64      9.28 o
   4   5   7        8.55       30.59      5.65 o
   5   5   7        0.01       11.95      4.23 o
   6   5   7       10.61       30.86      4.15 o
   7   5   7        7.97       23.41     17.12 o
  -6   6   7      136.91      127.76     19.07 o
  -5   6   7        7.88       13.85      9.42 o
  -4   6   7       82.65       84.51     14.52 o
  -3   6   7       71.58       68.17      9.72 o
  -2   6   7       29.21       27.09      5.60 o
  -1   6   7      245.04      212.70      8.74 o
   0   6   7       91.56      101.73      8.34 o
   1   6   7       69.61       91.41      4.91 o
   2   6   7       19.64       33.73      4.13 o
   3   6   7      122.88      126.38      6.52 o
   4   6   7       73.73       71.04      8.06 o
   5   6   7       46.55       56.06      9.30 o
  -3   7   7        2.88        6.10      6.34 o
  -2   7   7       39.09       56.18     10.17 o
  -1   7   7       65.98       90.93      7.54 o
   0   7   7        5.19       12.09      4.45 o
   1   7   7       22.19       27.50      3.82 o
   2   7   7        6.60       13.25      3.37 o
   3   7   7       23.08       32.95      4.97 o
 -11   0   8        4.03        6.99      6.22 o
 -10   0   8       12.19        6.31      6.34 o
  -9   0   8      307.24      277.19     22.80 o
  -8   0   8        2.50       -2.81      3.00 o
  -7   0   8      274.91      269.52      7.20 o
  -6   0   8      342.59      350.50      9.58 o
  -5   0   8      242.80      223.93      5.55 o
  -4   0   8     1237.37     1362.97     14.18 o
  -3   0   8      906.09      924.30      9.17 o
  -2   0   8     2443.16     2308.91     20.14 o
  -1   0   8     5286.56     5495.41     50.41 o
   0   0   8      939.04      946.23      8.21 o
   1   0   8    13104.00    13080.65    112.37 o
   2   0   8     2132.62     2076.22     19.37 o
   3   0   8     1480.18     1452.29     15.76 o
   4   0   8       68.53       82.04      3.87 o
   5   0   8      349.54      403.60      7.78 o
   6   0   8      516.69      526.39      9.87 o
   7   0   8      528.96      483.19     12.50 o
   8   0   8      738.45      728.66     30.05 o
   9   0   8       10.77        3.64      5.19 o
  10   0   8       64.91       55.37      7.75 o
  11   0   8        7.22        1.16      8.10 o
 -11   1   8       46.02       44.99      6.81 o
 -10   1   8       15.48       12.71      4.27 o
  -9   1   8        7.19        8.66      3.90 o
  -8   1   8      434.61      409.62      9.54 o
  -7   1   8      404.98      419.63      8.42 o
  -6   1   8       24.65       20.90      2.99 o
  -5   1   8      215.91      256.74      4.47 o
  -4   1   8       59.13       57.27      2.46 o
  -3   1   8      513.56      486.28      5.48 o
  -2   1   8        2.67        2.40      1.61 o
  -1   1   8       25.15       35.64      1.97 o
   0   1   8     7308.85     7375.83     51.11 o
   1   1   8      492.97      521.33      4.41 o
   2   1   8      851.19      792.00      6.95 o
   3   1   8        0.38        0.85      1.43 o
   4   1   8      520.10      581.19      6.96 o
   5   1   8        6.27        2.75      2.03 o
   6   1   8        8.58        6.44      2.62 o
   7   1   8      140.04      136.25      5.79 o
   8   1   8       33.05       29.14      3.85 o
   9   1   8       22.40       15.90      4.89 o
  10   1   8       39.95       38.85      6.60 o
  11   1   8        0.37        5.35      5.30 o
 -11   2   8        5.61        5.15      3.93 o
 -10   2   8        0.01        4.69      5.63 o
  -9   2   8      140.67      142.16      7.82 o
  -8   2   8      119.33      112.53      6.67 o
  -7   2   8      197.90      184.83      6.75 o
  -6   2   8      136.35      150.35      4.53 o
  -5   2   8      469.22      474.82      5.83 o
  -4   2   8       14.07       12.80      2.24 o
  -3   2   8      662.69      732.52      8.68 o
  -2   2   8        3.79        7.35      1.99 o
  -1   2   8     2882.17     3194.03     29.95 o
   0   2   8      818.39      799.55     10.83 o
   1   2   8      546.99      619.47      7.12 o
   2   2   8       30.12       36.28      1.87 o
   3   2   8       33.13       15.27      2.02 o
   4   2   8     1317.76     1347.76     12.91 o
   5   2   8       95.45      110.95      4.28 o
   6   2   8      109.60      117.36      4.90 o
   7   2   8       16.46       28.53      4.41 o
   8   2   8        4.24        8.23      4.79 o
   9   2   8       28.84       31.31      5.86 o
  10   2   8       10.02       32.43      5.73 o
 -10   3   8       16.11       22.04      4.37 o
  -9   3   8        2.76        4.15      4.71 o
  -8   3   8       11.26        8.67      4.93 o
  -7   3   8       26.34       31.74      3.68 o
  -6   3   8       79.90       78.97      3.29 o
  -5   3   8       65.82       75.49      3.00 o
  -4   3   8        0.01        7.81      2.57 o
  -3   3   8       14.69       34.30      3.19 o
  -2   3   8       76.96       84.24      3.96 o
  -1   3   8      183.79      156.69      4.77 o
   0   3   8      133.34      148.47      4.49 o
   1   3   8      964.61      995.84     10.66 o
   2   3   8      499.33      475.28      7.58 o
   3   3   8      219.22      201.36      5.28 o
   4   3   8       66.39       68.76      3.38 o
   5   3   8        0.13       -2.40      2.40 o
   6   3   8        1.42        3.13      3.02 o
   7   3   8       78.21       68.18      4.88 o
   8   3   8      186.94      154.54     10.17 o
   9   3   8        1.53       12.93      3.54 o
  10   3   8       12.03       29.00      4.99 o
  -9   4   8        1.54        5.41      2.07 o
  -8   4   8       31.41       52.78     10.30 o
  -7   4   8        8.38       21.42      4.04 o
  -6   4   8       39.03       59.73      5.04 o
  -5   4   8        0.29        0.15      2.41 o
  -4   4   8      481.50      448.90      8.14 o
  -3   4   8        0.38        2.49      2.50 o
  -2   4   8        0.61       -2.09      3.27 o
  -1   4   8        5.64        5.59      3.50 o
   0   4   8       29.28       40.46      2.69 o
   1   4   8       53.94       62.10      3.33 o
   2   4   8      131.31      145.15      7.74 o
   3   4   8      174.49      166.25      5.84 o
   4   4   8        9.37       14.92      3.38 o
   5   4   8       29.80       45.04      3.73 o
   6   4   8       14.16       26.92      3.36 o
   7   4   8       46.57       47.71      6.04 o
   8   4   8        0.05       11.78      6.78 o
   9   4   8       20.52       33.59      4.57 o
  -8   5   8       14.44       31.16      6.31 o
  -7   5   8       60.09       58.22     11.77 o
  -6   5   8       12.27       17.76      6.78 o
  -5   5   8      296.12      309.79     29.69 o
  -4   5   8       23.01       20.84      4.41 o
  -3   5   8        0.61        2.93      9.22 o
  -2   5   8      114.97      139.60      7.67 o
  -1   5   8        1.53       -0.90      3.44 o
   0   5   8       43.60       44.21      5.26 o
   1   5   8       46.89       52.80      3.48 o
   2   5   8       32.14       45.97      4.28 o
   3   5   8     1009.93      874.34     18.65 o
   4   5   8      422.63      381.54     10.37 o
   5   5   8      432.78      380.30     10.91 o
   6   5   8      125.84      156.52     10.14 o
   7   5   8      120.58      112.83     11.97 o
   8   5   8        1.16       27.37     18.31 o
  -6   6   8        0.62        0.12      8.14 o
  -5   6   8      145.92      155.89     19.47 o
  -4   6   8        2.67       17.12      9.90 o
  -3   6   8       29.84       25.65      7.24 o
  -2   6   8       44.57       27.44      5.64 o
  -1   6   8       19.70       25.96      6.26 o
   0   6   8       26.15       24.00      5.81 o
   1   6   8        7.07       15.18      2.66 o
   2   6   8       33.42       41.02      5.15 o
   3   6   8       14.62       26.20      3.82 o
   4   6   8        9.99       30.30      7.69 o
   6   6   8       28.64       43.18      8.76 o
  -3   7   8       39.32       31.28      9.02 o
  -2   7   8        0.42       22.38      7.30 o
  -1   7   8        0.49       10.03      3.70 o
   0   7   8        2.55       12.44     11.41 o
   1   7   8       72.34       79.66      9.50 o
   2   7   8       15.63       25.92      2.69 o
   3   7   8        3.75       16.71      3.27 o
 -11   1   9        2.66       10.44      4.73 o
 -10   1   9        0.77        2.11      3.59 o
  -9   1   9        0.01       -0.86      3.41 o
  -8   1   9      221.75      213.35      7.40 o
  -7   1   9      151.48      147.64      5.61 o
  -6   1   9       74.01       69.82      3.80 o
  -5   1   9      458.33      418.93      5.89 o
  -4   1   9      680.83      766.92      7.75 o
  -3   1   9        0.03        0.32      1.26 o
  -2   1   9     5897.17     6084.88     37.20 o
  -1   1   9      844.48      871.33      7.73 o
   0   1   9     3239.05     3292.15     17.98 o
   1   1   9      111.47       87.98      2.02 o
   2   1   9      375.97      395.71      4.37 o
   3   1   9      237.95      238.18      3.99 o
   4   1   9     1729.89     1885.04     14.44 o
   5   1   9        8.39       17.36      2.28 o
   6   1   9       15.28       10.53      2.74 o
   7   1   9      571.87      564.00     10.16 o
   8   1   9      117.52      110.67      5.61 o
   9   1   9        5.60        5.97      4.83 o
  10   1   9       31.61       22.67      7.77 o
  11   1   9       14.21       22.33      5.56 o
 -11   2   9        5.72       11.72      4.63 o
 -10   2   9       82.54       74.42      7.46 o
  -9   2   9      134.36      152.33      8.15 o
  -8   2   9        0.80        3.51      3.60 o
  -7   2   9      134.42      129.63      6.06 o
  -6   2   9      129.70      123.58      3.94 o
  -5   2   9      540.88      544.63      6.31 o
  -4   2   9      278.36      260.73      5.22 o
  -3   2   9      206.79      205.82      4.49 o
  -2   2   9      325.82      286.33      5.18 o
  -1   2   9      568.92      615.81      6.98 o
   0   2   9       15.99       24.59      2.13 o
   1   2   9       42.43       35.31      1.79 o
   2   2   9     1585.54     1575.37     10.30 o
   3   2   9      144.70      137.35      3.04 o
   4   2   9      313.09      297.18      4.48 o
   5   2   9      105.44       92.35      4.13 o
   6   2   9      118.08      106.88      4.83 o
   7   2   9        3.35        1.26      3.29 o
   8   2   9        3.09       -3.48      3.56 o
   9   2   9       27.10       19.67      5.34 o
  10   2   9       76.34      112.54      9.20 o
 -10   3   9       63.57       60.96      6.09 o
  -9   3   9       34.37       28.59      4.92 o
  -8   3   9        0.62        3.54      3.40 o
  -7   3   9       22.43       22.56      3.36 o
  -6   3   9       46.67       56.27      2.97 o
  -5   3   9      374.56      332.90      5.58 o
  -4   3   9       14.54       25.99      2.98 o
  -3   3   9      884.14      860.97     11.58 o
  -2   3   9      537.31      591.68      8.58 o
  -1   3   9       19.07       33.37      4.10 o
   0   3   9       88.12       73.16      3.60 o
   1   3   9       67.22       65.07      3.77 o
   2   3   9       75.51       67.57      3.51 o
   3   3   9       27.38       26.77      3.44 o
   4   3   9        0.92       -0.11      1.85 o
   5   3   9      142.84      119.49      4.70 o
   6   3   9       23.33       23.10      3.61 o
   7   3   9       29.06       32.26      3.99 o
   8   3   9        2.11        3.14      8.07 o
   9   3   9        0.67        4.23      3.15 o
  10   3   9        3.86       11.37      4.09 o
  -9   4   9       24.25       39.59      5.47 o
  -8   4   9        0.52        7.01      5.52 o
  -7   4   9        0.55       14.01      6.56 o
  -6   4   9      198.86      188.15      5.49 o
  -5   4   9      111.04      110.72      4.77 o
  -4   4   9     1556.10     1480.48     19.57 o
  -3   4   9      290.95      259.89      6.38 o
  -2   4   9        5.54       -2.58      3.12 o
  -1   4   9       59.84       70.72      4.62 o
   0   4   9        1.55        3.95      2.56 o
   1   4   9      153.46      149.30      4.62 o
   2   4   9      373.39      351.73      8.08 o
   3   4   9      254.61      253.35      6.87 o
   4   4   9      369.15      329.35      7.96 o
   5   4   9        2.87        4.42      3.10 o
   6   4   9        1.94        5.24      2.34 o
   7   4   9       22.46       32.55      4.50 o
   8   4   9        9.24       10.35      5.64 o
   9   4   9        0.27        8.28      2.88 o
  -8   5   9       22.13       36.48      6.81 o
  -7   5   9        0.70        7.55      3.60 o
  -6   5   9      255.33      258.00     20.23 o
  -5   5   9       32.40       67.18      8.59 o
  -4   5   9      201.16      218.45     10.14 o
  -3   5   9       39.56       42.73      6.20 o
  -2   5   9       20.18       18.04      4.49 o
  -1   5   9       37.08       47.40      4.85 o
   0   5   9      204.98      178.51      6.97 o
   1   5   9        0.28       -2.18      2.18 o
   2   5   9      161.12      147.56      5.03 o
   3   5   9      119.95      113.94      6.57 o
   4   5   9        0.06       -2.51      4.05 o
   5   5   9        5.25       16.07      3.79 o
   6   5   9       35.87       64.08      6.33 o
   7   5   9       52.04       65.82      6.85 o
   8   5   9        0.19       17.76     15.35 o
  -6   6   9      137.70      138.90     19.91 o
  -5   6   9      133.30      136.90     18.23 o
  -4   6   9      160.57      196.55     18.79 o
  -3   6   9       30.01       41.55      7.90 o
  -2   6   9        2.90       -1.54      4.31 o
  -1   6   9        0.82        4.48      6.38 o
   0   6   9       93.58      114.54      9.78 o
   1   6   9      193.64      219.07      7.23 o
   2   6   9       29.50       25.88      3.78 o
   3   6   9       14.23       20.21      3.53 o
   4   6   9      234.11      206.08      8.54 o
   5   6   9       25.98       32.67      3.99 o
  -3   7   9        4.55       16.72      6.82 o
  -2   7   9        4.45        7.30      5.91 o
  -1   7   9       38.63       46.56      7.02 o
   0   7   9       24.61       35.60      9.78 o
   1   7   9        3.15       16.91      5.73 o
   2   7   9        0.00       12.84      2.30 o
 -11   0  10       10.84        5.57      6.19 o
 -10   0  10        9.22        7.97      6.90 o
  -9   0  10       51.37       62.51     10.14 o
  -8   0  10      963.47      895.92     14.44 o
  -7   0  10      481.11      474.73      9.20 o
  -6   0  10      806.58      792.01     18.94 o
  -5   0  10     4890.22     5221.42     50.79 o
  -4   0  10      834.78      872.95     11.60 o
  -3   0  10       43.34       66.37      2.71 o
  -2   0  10     2423.79     2467.73     17.37 o
  -1   0  10    22634.82    22994.24    142.14 o
   0   0  10      590.35      606.59      6.93 o
   1   0  10     3755.23     3819.12     29.20 o
   2   0  10     8567.27     8513.38     63.90 o
   3   0  10      121.53      140.77      4.27 o
   4   0  10      155.21      152.41      4.87 o
   5   0  10      293.78      335.79      7.43 o
   6   0  10       62.04       72.58      4.99 o
   7   0  10      183.95      190.90      8.27 o
   8   0  10      581.53      566.82     29.57 o
   9   0  10        5.10       -5.30      7.10 o
  10   0  10       11.41       28.61      6.87 o
  11   0  10        1.19       12.11      6.32 o
 -11   1  10       24.05       36.41      8.45 o
 -10   1  10        9.10        2.92      5.73 o
  -9   1  10      198.28      192.03      7.52 o
  -8   1  10      292.83      257.32      7.83 o
  -7   1  10        2.89        5.26      3.36 o
  -6   1  10        1.03        3.60      2.52 o
  -5   1  10      127.21      129.20      3.88 o
  -4   1  10       46.40       41.27      2.26 o
  -3   1  10     1153.84     1254.03      9.42 o
  -2   1  10     1520.32     1622.28     10.46 o
  -1   1  10     1793.80     1840.36     11.92 o
   0   1  10     1241.80     1196.90      8.53 o
   1   1  10     1714.70     1863.48     10.58 o
   2   1  10     2251.29     2354.89     14.10 o
   3   1  10      433.45      503.11      5.65 o
   4   1  10      674.96      778.31      7.77 o
   5   1  10       42.86       39.49      2.68 o
   6   1  10       11.16       17.95      2.90 o
   7   1  10      251.66      244.71      7.21 o
   8   1  10       21.76       23.13      3.43 o
   9   1  10       21.56       24.30      5.17 o
  10   1  10        1.07       -3.09      3.76 o
  11   1  10       33.49       37.85      8.28 o
 -11   2  10      123.20      123.21      9.49 o
 -10   2  10        0.25        7.86      4.79 o
  -9   2  10        5.41        5.53      4.02 o
  -8   2  10      180.66      165.18      7.45 o
  -7   2  10      332.51      286.04      7.86 o
  -6   2  10      220.09      232.26      4.94 o
  -5   2  10        0.27        2.15      1.92 o
  -4   2  10       12.05        8.72      2.24 o
  -3   2  10       49.38       49.55      2.75 o
  -2   2  10     1357.58     1351.74     12.05 o
  -1   2  10       15.50        8.81      1.61 o
   0   2  10       99.90      130.55      3.65 o
   1   2  10      338.10      374.51      4.32 o
   2   2  10       69.25       85.47      2.06 o
   3   2  10      502.48      540.65      5.57 o
   4   2  10     1387.67     1376.24     11.69 o
   5   2  10        0.32        0.31      2.01 o
   6   2  10        0.03        0.87      2.07 o
   7   2  10       44.37       42.64      4.66 o
   8   2  10        6.75        2.75      3.78 o
   9   2  10        0.60        3.80      4.33 o
  10   2  10        2.36        8.91      4.38 o
 -10   3  10        2.05       15.92      3.21 o
  -9   3  10        1.44        9.38      3.54 o
  -8   3  10       17.47       15.12      3.93 o
  -7   3  10      108.25      112.21      4.96 o
  -6   3  10       94.69      106.66      3.53 o
  -5   3  10      318.89      289.82      5.07 o
  -4   3  10      119.83      112.61      5.20 o
  -3   3  10      200.82      203.53      5.43 o
  -2   3  10      125.37      150.50      4.69 o
  -1   3  10      140.66      146.86      4.94 o
   0   3  10     1394.35     1534.25     15.92 o
   1   3  10      135.88      131.69      3.70 o
   2   3  10      203.20      199.33      5.03 o
   3   3  10      365.51      373.65      6.68 o
   4   3  10       34.76       34.75      2.47 o
   5   3  10        0.48       -1.43      2.54 o
   6   3  10        0.34        2.45      2.87 o
   7   3  10       28.93       33.15      4.08 o
   8   3  10        2.32        6.58      8.44 o
   9   3  10        3.97        8.60      8.27 o
  10   3  10        1.65       14.66      5.58 o
  -9   4  10        1.25       11.62      3.38 o
  -8   4  10        0.34        9.63      4.29 o
  -7   4  10        0.06       12.92      2.99 o
  -6   4  10       30.52       37.64      3.48 o
  -5   4  10        2.53        4.16      3.01 o
  -4   4  10       57.50       86.61      4.98 o
  -3   4  10       10.74        8.04      2.75 o
  -2   4  10        1.24        3.09      3.42 o
  -1   4  10       12.91       25.28      3.95 o
   0   4  10      107.96      113.64      6.44 o
   1   4  10       17.72       16.40      3.72 o
   2   4  10        1.85        1.78      3.13 o
   3   4  10      660.36      605.69     10.95 o
   4   4  10        5.53        5.28      3.45 o
   5   4  10       71.10       60.44      5.98 o
   6   4  10      266.68      229.36      7.60 o
   7   4  10       10.54       14.80      3.14 o
   8   4  10        9.63       15.28      3.36 o
   9   4  10        7.92       17.22      4.30 o
  -8   5  10      124.22      130.62     25.10 o
  -7   5  10       14.69       30.41      9.64 o
  -6   5  10        0.23       16.68      5.67 o
  -5   5  10      761.43      637.38     18.11 o
  -4   5  10       10.04       13.78      3.85 o
  -3   5  10      129.71      149.13      8.85 o
  -2   5  10        0.33       -2.17      3.41 o
  -1   5  10       21.51       24.67      4.14 o
   0   5  10       45.88       40.77      4.44 o
   1   5  10       72.11       63.37      3.77 o
   2   5  10       32.47       34.79      4.89 o
   3   5  10      102.74      102.45      5.36 o
   4   5  10       38.67       32.36      4.86 o
   5   5  10      239.59      236.61      9.05 o
   6   5  10        2.19       15.19      7.86 o
   7   5  10        0.92       25.86     24.68 o
   8   5  10        2.05       25.57      4.67 o
  -6   6  10        8.46       11.45     10.25 o
  -5   6  10       68.46      115.31     17.52 o
  -4   6  10       20.83       13.77      8.98 o
  -3   6  10       19.01       36.32      7.70 o
  -2   6  10       12.99       23.56      5.77 o
  -1   6  10       13.98        1.86      4.11 o
   0   6  10       61.23       84.12      8.71 o
   1   6  10      139.24      134.31      6.83 o
   2   6  10       36.00       44.28      4.51 o
   3   6  10       16.52       29.73      4.53 o
   4   6  10        5.10       26.78      6.49 o
   5   6  10        0.81       18.95      4.43 o
  -2   7  10       10.60       16.40      7.34 o
  -1   7  10       66.40       79.72     11.19 o
   0   7  10       20.48       32.67      5.79 o
   1   7  10        0.00       10.24      3.16 o
   2   7  10        0.09        9.66      1.95 o
 -11   1  11       10.31        8.78      4.57 o
 -10   1  11       15.25       23.48      4.69 o
  -9   1  11      103.77      116.10      7.23 o
  -8   1  11      248.77      250.28     10.04 o
  -7   1  11      100.76      103.99      5.16 o
  -6   1  11       12.32       20.04      2.89 o
  -5   1  11      399.60      429.37      6.34 o
  -4   1  11      387.73      440.65      5.56 o
  -3   1  11      197.39      205.07      3.38 o
  -2   1  11     2227.56     2172.96     14.16 o
  -1   1  11     1906.49     1916.22     12.04 o
   0   1  11     1671.82     1664.48     10.41 o
   1   1  11     1249.84     1351.90      8.40 o
   2   1  11     1446.98     1474.57      9.94 o
   3   1  11       81.74       80.92      2.68 o
   4   1  11      428.82      449.52      5.88 o
   5   1  11        7.68       16.97      2.38 o
   6   1  11        7.34        4.08      2.55 o
   7   1  11      182.84      206.51      6.82 o
   8   1  11       19.90       17.46      3.24 o
   9   1  11        0.40        2.67      4.44 o
  10   1  11        0.78        4.87      4.83 o
  11   1  11       11.85       17.58      8.62 o
 -10   2  11       17.14       18.73      4.79 o
  -9   2  11      206.97      174.37      8.04 o
  -8   2  11       21.19       22.36      4.45 o
  -7   2  11       22.14       24.43      4.14 o
  -6   2  11       90.74       96.87      3.70 o
  -5   2  11      361.90      341.09      5.47 o
  -4   2  11       29.42       45.79      3.00 o
  -3   2  11        7.87       10.61      2.04 o
  -2   2  11      159.65      214.80      4.52 o
  -1   2  11        2.17        6.09      1.57 o
   0   2  11      449.41      462.38      6.06 o
   1   2  11      455.95      423.71      4.77 o
   2   2  11     2021.99     2139.71     14.40 o
   3   2  11        8.44       12.46      1.62 o
   4   2  11      758.75      886.11      8.93 o
   5   2  11      114.49      127.34      3.96 o
   6   2  11       32.68       17.84      2.70 o
   7   2  11        5.07        2.15      3.33 o
   8   2  11       29.20       22.21      4.77 o
   9   2  11       66.41       61.69      7.38 o
  10   2  11       19.21       24.79      5.18 o
 -10   3  11       39.75       56.28      5.91 o
  -9   3  11       85.21      103.15      6.80 o
  -8   3  11       71.00       83.74      6.40 o
  -7   3  11      115.42      100.75      4.42 o
  -6   3  11        3.51        3.48      2.09 o
  -5   3  11      771.83      721.44      8.17 o
  -4   3  11        8.22        3.37      3.36 o
  -3   3  11      199.35      188.86      5.33 o
  -2   3  11      201.92      190.02      5.24 o
  -1   3  11      859.74      896.34     11.91 o
   0   3  11      540.82      527.43      9.31 o
   1   3  11       19.13       22.10      1.99 o
   2   3  11     2144.04     2007.32     18.90 o
   3   3  11       10.48        9.18      2.76 o
   4   3  11      460.64      457.95      6.15 o
   5   3  11       30.65       45.56      3.64 o
   6   3  11      215.81      183.92      6.39 o
   7   3  11       77.10       67.25      6.22 o
   8   3  11       17.29       16.43      8.42 o
   9   3  11        5.41       19.14      4.43 o
  10   3  11        3.06        2.85      3.81 o
  -9   4  11        3.26       15.08      2.75 o
  -8   4  11        9.60       16.86      3.62 o
  -7   4  11        1.43        4.94      2.87 o
  -6   4  11       18.67       20.98      2.77 o
  -5   4  11       16.85       23.79      2.98 o
  -4   4  11      444.07      421.80      9.08 o
  -3   4  11       30.50       35.01      3.34 o
  -2   4  11       65.33       70.97      5.22 o
  -1   4  11     1051.62     1008.94     14.64 o
   0   4  11      617.32      577.57      8.76 o
   1   4  11      297.30      290.33      5.97 o
   2   4  11       24.20       26.01      3.36 o
   3   4  11       25.06       21.98      4.25 o
   4   4  11      182.55      174.54      7.72 o
   5   4  11       18.30       14.31      3.25 o
   6   4  11        5.16        5.88      3.02 o
   7   4  11       43.30       49.44      5.12 o
   8   4  11        9.03       22.74      4.42 o
   9   4  11        2.65        4.91      4.48 o
  -8   5  11       22.45       64.44     12.45 o
  -7   5  11       38.62       41.99      7.16 o
  -6   5  11       23.28       29.97      5.21 o
  -5   5  11        4.08       21.13      6.30 o
  -4   5  11       31.65       36.62      5.66 o
  -3   5  11      174.56      158.37      7.95 o
  -2   5  11       66.01       63.66      6.77 o
  -1   5  11       32.91       33.10      4.98 o
   0   5  11        7.96        7.87      3.56 o
   1   5  11        4.80        3.89      2.28 o
   2   5  11       58.04       67.24      4.63 o
   3   5  11       92.31       87.44      4.50 o
   4   5  11      202.51      176.84      7.12 o
   5   5  11        0.67        5.79      3.51 o
   6   5  11       15.07       19.08      4.31 o
   7   5  11        0.02       93.17     21.67 o
  -6   6  11       89.16       93.57     17.40 o
  -5   6  11       12.39       35.87     12.21 o
  -4   6  11      228.72      192.04     18.87 o
  -3   6  11       76.45       73.30      9.51 o
  -2   6  11        7.26       15.04      5.14 o
  -1   6  11       11.85       15.20      4.93 o
   0   6  11        0.83        5.41      3.70 o
   1   6  11        0.04       10.86      4.49 o
   2   6  11       18.96       36.36      5.44 o
   3   6  11      176.63      168.38     12.45 o
   4   6  11       55.76       68.00     10.36 o
   5   6  11        2.73       26.10      6.66 o
   6   6  11       10.61       16.00      9.76 o
  -2   7  11        3.96        9.42      6.94 o
  -1   7  11        0.61       14.93     11.27 o
   0   7  11       16.07       36.08      5.56 o
   1   7  11       30.80       53.28      6.43 o
   2   7  11       28.69       35.11      3.61 o
 -11   0  12       16.40        1.16      5.89 o
 -10   0  12        0.30       -1.19      5.92 o
  -9   0  12       36.81       24.94      8.20 o
  -8   0  12      287.17      261.46     10.31 o
  -7   0  12      692.50      690.35     13.83 o
  -6   0  12      644.80      649.18     10.73 o
  -5   0  12       58.40       73.86      3.44 o
  -4   0  12      520.40      623.79      7.89 o
  -3   0  12      224.60      277.71      4.78 o
  -2   0  12      808.71      835.51      7.83 o
  -1   0  12      353.90      314.97      4.23 o
   0   0  12     3471.28     3313.78     22.94 o
   1   0  12     3905.75     3865.06     26.10 o
   2   0  12      115.30      115.59      3.64 o
   3   0  12      104.01      101.74      4.13 o
   4   0  12     1336.93     1310.48     15.00 o
   5   0  12        1.96       10.08      3.19 o
   6   0  12      772.88      696.79     11.72 o
   7   0  12     1394.13     1296.01     19.89 o
   8   0  12      158.63      176.42     10.65 o
   9   0  12       43.46       28.03      6.86 o
  10   0  12        4.22        3.89      7.94 o
  11   0  12       12.97       15.76     17.92 o
 -11   1  12       38.79       52.16      7.77 o
 -10   1  12       16.92       17.87      5.15 o
  -9   1  12        0.26        0.53      3.98 o
  -8   1  12      367.36      360.25     11.06 o
  -7   1  12       80.45       70.51      4.65 o
  -6   1  12      805.96      804.98      9.65 o
  -5   1  12     3381.50     3512.55     25.16 o
  -4   1  12     1740.45     1847.75     14.00 o
  -3   1  12      662.98      804.73      6.83 o
  -2   1  12     1972.75     1965.52     12.10 o
  -1   1  12      644.49      699.73      5.66 o
   0   1  12     2277.27     2393.17     13.68 o
   1   1  12      156.63      181.94      2.59 o
   2   1  12      140.08      137.93      2.82 o
   3   1  12        4.84        4.48      1.71 o
   4   1  12      199.27      208.04      4.20 o
   5   1  12      380.58      396.56      6.10 o
   6   1  12      360.51      347.47      6.59 o
   7   1  12       24.76       28.97      4.09 o
   8   1  12        0.61        1.81      2.98 o
   9   1  12        0.00       -0.69      4.40 o
  10   1  12       41.47       59.98      9.10 o
 -10   2  12       58.00       51.12      6.36 o
  -9   2  12      335.01      305.69     10.12 o
  -8   2  12      127.49      116.60      6.70 o
  -7   2  12      537.07      486.90      9.16 o
  -6   2  12      104.29      102.38      3.78 o
  -5   2  12        6.25        0.97      2.14 o
  -4   2  12       55.96       60.95      2.60 o
  -3   2  12      206.48      197.25      4.34 o
  -2   2  12      161.73      167.02      3.86 o
  -1   2  12      110.92      115.22      3.27 o
   0   2  12       89.25       99.16      2.14 o
   1   2  12       13.85       22.30      1.76 o
   2   2  12      228.13      230.66      3.14 o
   3   2  12      241.68      291.95      4.18 o
   4   2  12      289.27      292.16      4.91 o
   5   2  12      179.03      204.17      4.86 o
   6   2  12       71.94       73.87      3.75 o
   7   2  12      138.97      130.59      4.99 o
   8   2  12       11.33        6.62      6.31 o
   9   2  12        5.37       10.60      4.49 o
  10   2  12        0.62       15.07      6.25 o
 -10   3  12        4.69       18.81      5.06 o
  -9   3  12        3.98       16.02      3.30 o
  -8   3  12        0.91        5.47      3.02 o
  -7   3  12       53.24       52.62      3.73 o
  -6   3  12        0.77        1.62      2.05 o
  -5   3  12       63.33       63.93      3.10 o
  -4   3  12        1.45       -1.89      3.05 o
  -3   3  12      179.11      193.87      5.84 o
  -2   3  12       17.99       14.77      2.75 o
  -1   3  12       69.73       62.33      4.19 o
   0   3  12       38.13       40.74      3.44 o
   1   3  12      120.49      112.04      3.29 o
   2   3  12       15.26       13.81      2.72 o
   3   3  12      231.38      244.55      5.98 o
   4   3  12      102.01      100.72      3.38 o
   5   3  12      130.57      133.83      4.35 o
   6   3  12      259.89      271.27      7.44 o
   7   3  12      300.91      281.01      8.05 o
   8   3  12        1.10        0.10      5.40 o
   9   3  12       14.04       13.03     10.29 o
  10   3  12        0.96       19.35      4.43 o
  -9   4  12       26.10       42.96      4.83 o
  -8   4  12        1.81        2.32      4.26 o
  -7   4  12      171.60      154.36      6.98 o
  -6   4  12       95.41      100.54      5.84 o
  -5   4  12      267.96      262.17      6.80 o
  -4   4  12       35.70       37.33      4.43 o
  -3   4  12      861.02      829.83     13.15 o
  -2   4  12      275.31      290.73      8.41 o
  -1   4  12       75.27      101.48      6.18 o
   0   4  12       30.57       26.86      3.24 o
   1   4  12        0.83        5.74      2.56 o
   2   4  12        1.36        1.32      2.91 o
   3   4  12      311.06      293.38      8.44 o
   4   4  12      101.84      112.43      5.48 o
   5   4  12      168.75      161.28      6.96 o
   6   4  12        0.23        5.15      4.49 o
   7   4  12       43.63       49.15      6.33 o
   8   4  12        3.52       17.32      3.17 o
   9   4  12        0.08       11.13      5.63 o
  -8   5  12        0.54       18.00      4.35 o
  -7   5  12       16.88       21.19      5.39 o
  -6   5  12        0.21        8.25      4.00 o
  -5   5  12        7.76       28.64      7.46 o
  -4   5  12        0.96        2.24      3.21 o
  -3   5  12        4.18        8.18      3.40 o
  -2   5  12       26.48       25.95      9.20 o
  -1   5  12       57.38       54.65      5.78 o
   0   5  12       76.03       77.19      6.59 o
   1   5  12       35.01       38.53      4.41 o
   2   5  12      164.06      170.45      5.53 o
   3   5  12      127.39      139.51      9.49 o
   4   5  12       25.45       35.09      9.42 o
   5   5  12       17.69       18.88      4.19 o
   6   5  12        2.01       30.61      8.74 o
   7   5  12        0.82       13.19      3.43 o
  -6   6  12        0.55        0.04      7.98 o
  -5   6  12        4.69        1.92      7.26 o
  -4   6  12        0.24        1.04      7.38 o
  -3   6  12      123.93      155.21      9.98 o
  -2   6  12       73.12       77.57     12.24 o
  -1   6  12       27.32       28.40      6.33 o
   0   6  12       17.46       13.66      4.64 o
   1   6  12       38.45       46.76      8.26 o
   2   6  12       57.75       75.68      8.60 o
   3   6  12       82.10      102.17      6.82 o
   4   6  12       21.76       32.47      6.93 o
  -2   7  12       28.27       36.01     10.65 o
  -1   7  12       17.37       37.20      6.64 o
   0   7  12       70.78       87.73      8.66 o
   1   7  12       46.47       49.11      6.49 o
   2   7  12       24.81       31.87      5.00 o
 -11   1  13       22.60       19.89      5.37 o
 -10   1  13       33.40       35.14      6.12 o
  -9   1  13       36.94       31.75      5.06 o
  -8   1  13      217.37      205.41      7.11 o
  -7   1  13       16.29       11.67      3.58 o
  -6   1  13      173.58      181.63      5.13 o
  -5   1  13      735.05      720.32      8.15 o
  -4   1  13      946.29     1005.04     10.25 o
  -3   1  13      102.67      106.61      2.66 o
  -2   1  13     3533.03     3520.16     19.83 o
  -1   1  13     1107.14     1044.05      7.53 o
   0   1  13       67.98       70.25      1.66 o
   1   1  13     1132.62     1172.39      7.71 o
   2   1  13      120.20      110.55      2.51 o
   3   1  13       71.97       82.24      2.85 o
   4   1  13      775.40      787.20      8.15 o
   5   1  13        2.10        3.62      2.30 o
   6   1  13      192.32      195.99      5.11 o
   7   1  13       80.37       66.82      4.84 o
   8   1  13       73.11       89.48      4.84 o
   9   1  13       28.52       36.77      4.79 o
  10   1  13        9.68       18.63      4.69 o
 -10   2  13       33.63       51.93      6.39 o
  -9   2  13       69.38       64.50      6.06 o
  -8   2  13      106.03      100.33      8.07 o
  -7   2  13       95.00      105.64      5.21 o
  -6   2  13       26.49       41.50      3.20 o
  -5   2  13     1088.79     1078.12     10.54 o
  -4   2  13        6.76        6.52      1.58 o
  -3   2  13       42.33       64.29      2.87 o
  -2   2  13     1269.55     1330.87     12.30 o
  -1   2  13      161.25      175.30      3.68 o
   0   2  13      404.72      403.02      4.41 o
   1   2  13      801.87      802.29      7.12 o
   2   2  13       58.58       47.05      1.79 o
   3   2  13      118.59      118.45      2.98 o
   4   2  13      170.71      175.91      3.85 o
   5   2  13       91.98       99.34      4.19 o
   6   2  13      109.47      126.06      4.84 o
   7   2  13       37.50       41.57      3.21 o
   8   2  13       18.47       18.51      4.99 o
   9   2  13        9.59       23.99      7.01 o
  10   2  13        1.71        8.48      3.89 o
 -10   3  13       40.77       65.78      8.89 o
  -9   3  13       22.35       23.65      5.58 o
  -8   3  13        0.14       -2.31      4.08 o
  -7   3  13        0.74        1.16      3.02 o
  -6   3  13      106.52      111.96      3.72 o
  -5   3  13      971.52      912.98     10.15 o
  -4   3  13       86.16       91.62      4.70 o
  -3   3  13       17.42       12.09      3.10 o
  -2   3  13      995.77      996.98     12.52 o
  -1   3  13      161.16      159.17      5.69 o
   0   3  13      886.10      872.66     12.14 o
   1   3  13      160.60      146.92      3.78 o
   2   3  13      147.98      157.29      4.32 o
   3   3  13     1375.43     1256.96     13.79 o
   4   3  13      654.16      614.18      7.21 o
   5   3  13        8.56        8.66      2.51 o
   6   3  13      141.13      131.28      5.74 o
   7   3  13        0.09        6.84      3.06 o
   8   3  13       26.51       15.78      7.09 o
   9   3  13        0.13        5.40      7.76 o
  -9   4  13       83.50       83.76      4.44 o
  -8   4  13       11.86       15.81      4.37 o
  -7   4  13       53.20       50.66      7.11 o
  -6   4  13       15.23       15.63      2.70 o
  -5   4  13      215.45      188.85      6.52 o
  -4   4  13      232.80      203.61      6.84 o
  -3   4  13       41.86       41.96      4.18 o
  -2   4  13       18.85       19.37      4.06 o
  -1   4  13       59.02       65.81      5.06 o
   0   4  13        0.09        2.21      2.72 o
   1   4  13       41.20       42.29      3.36 o
   2   4  13       21.71       21.27      3.44 o
   3   4  13      304.47      274.01      8.34 o
   4   4  13       57.69       57.58      4.62 o
   5   4  13        0.77       -3.60      3.60 o
   6   4  13       36.39       23.23      4.32 o
   7   4  13        0.00        1.76      3.76 o
   8   4  13        0.05        4.94      2.94 o
   9   4  13        4.05       12.87      3.66 o
  -8   5  13        4.74       15.21      4.39 o
  -7   5  13        1.72        5.30      4.08 o
  -6   5  13        5.77       10.97      4.98 o
  -5   5  13       11.70        6.89      4.26 o
  -4   5  13       26.02       34.92      5.81 o
  -3   5  13        0.60        8.59      4.24 o
  -2   5  13        4.64       -0.63      4.27 o
  -1   5  13       51.58       42.56      5.43 o
   0   5  13      405.46      394.03     11.96 o
   1   5  13      485.06      466.58     10.98 o
   2   5  13        7.09        6.95      2.53 o
   3   5  13      485.23      468.20     10.24 o
   4   5  13      551.72      437.04     16.30 o
   5   5  13       18.42       24.31      4.88 o
   6   5  13       23.07       29.02     12.95 o
   7   5  13        3.82       11.99     11.26 o
  -6   6  13       53.19       61.77     16.04 o
  -5   6  13       75.80       61.89     15.04 o
  -4   6  13       11.42       -0.64      8.42 o
  -3   6  13       24.43       29.76      7.78 o
  -2   6  13        5.07       15.02      4.91 o
  -1   6  13       38.73       42.54      6.47 o
   0   6  13       16.09       23.91      5.28 o
   1   6  13        0.12        7.61      4.76 o
   2   6  13       63.86       83.82     10.67 o
   3   6  13        3.71       15.97      5.96 o
   4   6  13       79.27      109.28     11.20 o
   5   6  13        0.78        9.81      3.11 o
  -1   7  13       80.95      103.15     13.79 o
   0   7  13        3.53       20.21      4.67 o
   1   7  13       31.84       53.59      6.66 o
 -11   0  14        7.47       17.01      7.63 o
 -10   0  14        0.27        0.40      5.80 o
  -9   0  14        0.05       -2.24      5.83 o
  -8   0  14       57.32       66.67      5.87 o
  -7   0  14        4.07       -3.00      3.00 o
  -6   0  14      792.52      825.45     15.78 o
  -5   0  14        6.61        4.16      2.22 o
  -4   0  14      191.60      242.77      4.98 o
  -3   0  14     7098.55     7623.87     48.81 o
  -2   0  14    12643.08    13905.16    104.28 o
  -1   0  14     8100.27     8341.95     49.99 o
   0   0  14     3039.48     3119.99     21.50 o
   1   0  14     1828.95     1791.51     18.26 o
   2   0  14     3195.83     3317.75     27.64 o
   3   0  14      651.56      607.21      9.14 o
   4   0  14       42.83       19.43      2.98 o
   5   0  14      469.84      487.42      9.48 o
   6   0  14       92.16       86.07      5.42 o
   7   0  14      261.21      218.34      8.91 o
   8   0  14        0.35       -4.12      4.12 o
   9   0  14       61.46       55.09      8.06 o
  10   0  14       30.51       17.86      6.92 o
 -11   1  14        1.82        0.13      3.82 o
 -10   1  14       90.80       97.32      8.56 o
  -9   1  14       56.89       56.68      5.77 o
  -8   1  14       24.06       17.69      3.75 o
  -7   1  14       76.85       67.37      4.41 o
  -6   1  14       72.89       79.98      3.88 o
  -5   1  14      698.43      714.01      8.16 o
  -4   1  14      783.69      792.79      7.67 o
  -3   1  14     1057.49     1075.42      8.31 o
  -2   1  14      201.77      228.38      3.33 o
  -1   1  14     1821.25     1923.96     13.26 o
   0   1  14      761.21      795.07      5.55 o
   1   1  14        0.08        0.70      1.09 o
   2   1  14        3.62        4.08      1.38 o
   3   1  14     1009.70     1048.24      8.76 o
   4   1  14        0.08        0.17      1.85 o
   5   1  14      515.52      533.30      7.23 o
   6   1  14        2.53        4.46      2.86 o
   7   1  14      227.28      206.12      6.44 o
   8   1  14      105.88      127.11      5.50 o
   9   1  14        3.45       -1.11      3.06 o
  10   1  14       29.71       35.74      6.19 o
 -10   2  14       10.52       20.64      4.54 o
  -9   2  14       39.13       44.42      6.02 o
  -8   2  14       66.68       63.77      5.61 o
  -7   2  14        9.63       -1.10      2.64 o
  -6   2  14       19.08       18.00      3.83 o
  -5   2  14      443.91      408.31      6.24 o
  -4   2  14      139.80      145.03      3.32 o
  -3   2  14      444.99      517.75      6.51 o
  -2   2  14      133.49      166.23      4.06 o
  -1   2  14       42.47       75.81      2.81 o
   0   2  14       28.97       51.40      1.93 o
   1   2  14        3.41        4.94      1.56 o
   2   2  14      141.39      120.01      2.96 o
   3   2  14        0.16       -0.41      1.52 o
   4   2  14      753.57      740.95      7.63 o
   5   2  14      551.81      509.86      7.50 o
   6   2  14       79.88       78.34      4.17 o
   7   2  14       23.57       16.92      2.69 o
   8   2  14        0.98       -2.71      4.02 o
   9   2  14       84.20       94.16      8.41 o
  10   2  14        5.40        7.44      3.96 o
 -10   3  14        0.19        9.95      3.03 o
  -9   3  14        0.78        7.40      5.03 o
  -8   3  14       10.83       13.08      4.03 o
  -7   3  14       29.43       27.60      5.00 o
  -6   3  14      601.53      552.44      7.25 o
  -5   3  14      144.15      136.49      6.01 o
  -4   3  14      592.67      575.12     10.69 o
  -3   3  14      427.40      380.70      8.02 o
  -2   3  14      188.32      227.95      6.10 o
  -1   3  14      130.00      147.30      3.88 o
   0   3  14        9.40       13.65      3.07 o
   1   3  14      358.50      334.19      5.53 o
   2   3  14       61.39       71.77      3.46 o
   3   3  14      470.99      427.95      7.85 o
   4   3  14        1.10        0.51      1.92 o
   5   3  14        3.52        6.13      2.34 o
   6   3  14       10.35       23.98      2.92 o
   7   3  14       28.37       19.37      3.65 o
   8   3  14        6.76        2.30      9.88 o
   9   3  14        6.36        3.88      7.71 o
  -9   4  14        1.10       14.44      4.28 o
  -8   4  14       12.24       27.51      6.45 o
  -7   4  14       68.32       67.87      5.50 o
  -6   4  14       64.79       76.18      5.67 o
  -5   4  14      118.47      134.49      5.13 o
  -4   4  14       12.25        9.78      3.76 o
  -3   4  14       19.91       17.19      3.64 o
  -2   4  14       45.92       44.68      4.71 o
  -1   4  14      228.46      240.75      7.72 o
   0   4  14       37.11       32.47      3.51 o
   1   4  14       27.27       28.54      3.23 o
   2   4  14        0.04       -1.62      2.96 o
   3   4  14       30.34       36.35      4.11 o
   4   4  14      207.39      245.63      8.34 o
   5   4  14        9.69        3.04      4.71 o
   6   4  14      192.22      158.84      7.74 o
   7   4  14      145.06      127.60      8.43 o
   8   4  14       18.38       34.07      7.24 o
  -7   5  14       17.31       18.58      6.84 o
  -6   5  14       49.63       69.97      7.99 o
  -5   5  14       51.37       79.77      7.98 o
  -4   5  14       12.56       17.80      7.78 o
  -3   5  14      158.20      156.10      8.07 o
  -2   5  14       17.42       16.61      5.44 o
  -1   5  14      411.50      371.27     12.32 o
   0   5  14      643.85      552.71     14.51 o
   1   5  14      233.47      212.54      8.92 o
   2   5  14       19.79       34.11      3.56 o
   3   5  14      499.61      449.74     10.21 o
   4   5  14        1.25       20.20      4.94 o
   5   5  14        0.04        7.88      4.94 o
   6   5  14        0.00        9.79      5.34 o
   7   5  14       36.81       60.40      7.54 o
  -5   6  14        3.72       -5.03      8.02 o
  -4   6  14       11.02        3.43      7.58 o
  -3   6  14       11.78       10.52      9.74 o
  -2   6  14       45.20       58.92      8.36 o
  -1   6  14      153.40      131.43     12.96 o
   0   6  14        7.77       17.13      4.85 o
   1   6  14      387.03      390.10     16.19 o
   2   6  14      114.26      112.95      9.07 o
   3   6  14        3.69       13.64      5.89 o
   4   6  14      173.62      176.08     20.01 o
   5   6  14        6.53       27.42     16.52 o
  -1   7  14        4.60       20.29      6.92 o
   0   7  14        8.95       23.05      5.06 o
 -11   1  15       11.84        4.47      4.27 o
 -10   1  15        3.76        3.20      4.36 o
  -9   1  15       95.18      116.12      7.14 o
  -8   1  15       88.66      107.51      5.82 o
  -7   1  15       38.54       48.55      4.00 o
  -6   1  15        0.61        0.71      2.69 o
  -5   1  15        0.51        1.38      2.33 o
  -4   1  15      135.52      158.12      3.45 o
  -3   1  15      206.26      218.29      3.61 o
  -2   1  15      491.09      566.20      5.27 o
  -1   1  15       99.58      115.89      2.44 o
   0   1  15     1615.05     1637.95      9.04 o
   1   1  15     2317.00     2250.51     12.36 o
   2   1  15      249.80      259.64      3.70 o
   3   1  15     1077.77     1094.34      9.13 o
   4   1  15       51.73       53.85      2.88 o
   5   1  15       11.05       31.00      2.85 o
   6   1  15      606.20      598.95      8.80 o
   7   1  15       17.88       12.06      3.20 o
   8   1  15      351.27      363.57      8.32 o
   9   1  15        0.78        0.95      3.05 o
  10   1  15        4.13        7.34      6.40 o
 -10   2  15        0.98        2.36      3.52 o
  -9   2  15       42.71       54.87      6.38 o
  -8   2  15        6.93        6.62      3.70 o
  -7   2  15        0.00       -1.86      2.62 o
  -6   2  15      198.99      196.79      6.16 o
  -5   2  15      111.60      103.57      3.85 o
  -4   2  15       43.91       36.90      2.21 o
  -3   2  15      746.71      732.57      8.19 o
  -2   2  15      179.27      170.65      3.97 o
  -1   2  15       27.08       33.74      1.57 o
   0   2  15      474.60      412.35      4.91 o
   1   2  15      359.77      330.53      4.42 o
   2   2  15      684.96      641.24      6.31 o
   3   2  15      543.42      524.70      5.91 o
   4   2  15      837.29      812.26      8.17 o
   5   2  15      224.94      213.18      4.99 o
   6   2  15       16.13       15.82      3.11 o
   7   2  15      316.33      295.29      7.04 o
   8   2  15        9.53       -3.80      3.80 o
   9   2  15       19.98       16.70      6.24 o
  10   2  15        6.37       14.14      3.93 o
 -10   3  15        0.07        6.38      2.77 o
  -9   3  15        7.91       11.19      3.28 o
  -8   3  15        8.24        7.14      4.14 o
  -7   3  15        9.33        9.18      3.08 o
  -6   3  15      603.33      588.54      8.47 o
  -5   3  15     1540.95     1412.64     14.39 o
  -4   3  15       28.44       31.92      3.61 o
  -3   3  15       92.66      123.79      5.40 o
  -2   3  15      551.46      620.16      9.89 o
  -1   3  15      325.62      343.67      7.06 o
   0   3  15       62.03       51.51      2.61 o
   1   3  15        1.06        0.39      1.87 o
   2   3  15      601.90      580.15      7.92 o
   3   3  15      371.98      335.33      7.96 o
   4   3  15      407.66      376.48      5.57 o
   5   3  15      219.35      240.95      5.65 o
   6   3  15        3.65        8.50      2.26 o
   7   3  15       45.97       42.13      5.91 o
   8   3  15       54.70       42.35      5.65 o
   9   3  15        3.45        6.52      8.72 o
  -9   4  15        1.47        6.24      4.26 o
  -8   4  15       21.19       52.06      6.06 o
  -7   4  15        5.75       18.40      3.35 o
  -6   4  15       18.44       20.71      3.35 o
  -5   4  15       30.23       47.18      3.49 o
  -4   4  15        1.64        8.79      3.73 o
  -3   4  15        6.81       10.44      3.29 o
  -2   4  15      126.42      132.69      7.44 o
  -1   4  15       50.91       50.02      4.57 o
   0   4  15       33.61       33.61      3.62 o
   1   4  15       75.44       87.66      6.19 o
   2   4  15       22.66       22.43      3.69 o
   3   4  15     1260.86     1131.42     15.22 o
   4   4  15     1639.85     1461.24     24.35 o
   5   4  15      244.27      234.44      9.94 o
   6   4  15       50.74       64.94      6.30 o
   7   4  15       17.18       18.09      4.16 o
   8   4  15        8.66        6.30      5.11 o
  -7   5  15       40.30       34.57      6.54 o
  -6   5  15        3.33        8.34      4.89 o
  -5   5  15      152.64      152.82      9.63 o
  -4   5  15      220.72      200.55      9.30 o
  -3   5  15       57.19       62.92      6.32 o
  -2   5  15       47.35       47.12      6.72 o
  -1   5  15        1.55        4.14      6.43 o
   0   5  15       13.55       28.70      7.05 o
   1   5  15        0.01       14.20      4.14 o
   2   5  15      242.20      238.81     10.17 o
   3   5  15       67.81       83.22      5.44 o
   4   5  15        4.53        1.54      4.62 o
   5   5  15       12.38        6.97      3.98 o
   6   5  15        4.26       17.62      7.75 o
   7   5  15        0.00       17.85      4.63 o
  -5   6  15       70.85       61.57     15.72 o
  -4   6  15       87.76      102.86     16.44 o
  -3   6  15       42.27       53.93      9.72 o
  -2   6  15       73.53       88.40     12.30 o
  -1   6  15       35.98       49.58      6.95 o
   0   6  15      655.87      565.78     23.48 o
   1   6  15        4.81       21.08      5.49 o
   2   6  15       10.40       17.15      4.99 o
   3   6  15       36.32       55.27      6.76 o
   4   6  15        5.83       37.39      7.43 o
   5   6  15       47.62       54.28     12.36 o
 -11   0  16       53.02       65.61     11.37 o
 -10   0  16       11.88       16.20      7.19 o
  -9   0  16      131.68      124.98     13.07 o
  -8   0  16        6.77       15.35      4.12 o
  -7   0  16       26.47       25.04      4.45 o
  -6   0  16        5.89        3.81      2.91 o
  -5   0  16      307.18      316.12      6.24 o
  -4   0  16        0.01        6.72      2.08 o
  -3   0  16      303.60      367.04      5.44 o
  -2   0  16     2988.45     3218.81     25.67 o
  -1   0  16     4145.75     4336.63     27.88 o
   0   0  16       40.58       49.51      2.38 o
   1   0  16     3415.60     3392.29     23.52 o
   2   0  16     1219.07     1185.95     12.92 o
   3   0  16     1144.09     1139.15     12.41 o
   4   0  16      277.19      300.56      7.20 o
   5   0  16      166.63      179.55      6.61 o
   6   0  16      130.82      131.88      7.24 o
   7   0  16     1169.35     1131.64     33.25 o
   8   0  16      244.95      263.17     10.92 o
   9   0  16       75.06       76.44      8.82 o
  10   0  16       77.01       91.55     13.03 o
 -11   1  16        5.76        6.90      4.32 o
 -10   1  16       16.30       19.74      6.08 o
  -9   1  16        3.36        5.88      5.31 o
  -8   1  16       46.13       60.40      4.89 o
  -7   1  16       33.01       30.33      3.98 o
  -6   1  16      240.30      230.46      6.59 o
  -5   1  16      220.07      218.66      4.92 o
  -4   1  16       76.63       69.88      2.54 o
  -3   1  16      442.93      419.92      5.83 o
  -2   1  16     3480.88     3626.56     20.19 o
  -1   1  16       56.82       49.79      2.04 o
   0   1  16     1207.94     1344.84      9.19 o
   1   1  16      101.83      100.44      2.30 o
   2   1  16       99.50      123.36      2.87 o
   3   1  16      216.25      238.43      4.14 o
   4   1  16      281.33      268.72      5.07 o
   5   1  16      485.95      439.17      6.80 o
   6   1  16      207.95      186.63      5.41 o
   7   1  16        9.43        4.92      2.88 o
   8   1  16       12.51       17.73      3.51 o
   9   1  16        3.89        3.20      3.16 o
  10   1  16       16.45       26.00      5.72 o
 -10   2  16       51.81       42.51      5.95 o
  -9   2  16        1.29        5.89      4.02 o
  -8   2  16        2.76        4.06      3.43 o
  -7   2  16       74.52       56.86      3.81 o
  -6   2  16       22.51       29.28      3.46 o
  -5   2  16      765.17      730.10      8.99 o
  -4   2  16     1181.17     1208.11      9.95 o
  -3   2  16     1364.17     1387.67     10.33 o
  -2   2  16       68.10       59.83      2.09 o
  -1   2  16      247.98      273.95      3.91 o
   0   2  16     1831.78     1831.65     12.37 o
   1   2  16     1095.63     1112.62      9.25 o
   2   2  16      170.46      183.01      2.88 o
   3   2  16      260.49      239.70      4.18 o
   4   2  16       78.39       99.32      3.34 o
   5   2  16        0.24        4.37      2.25 o
   6   2  16       95.82      101.10      4.64 o
   7   2  16       26.36       38.04      3.34 o
   8   2  16        3.80        7.10      5.09 o
   9   2  16        0.10        0.90      4.54 o
  10   2  16        9.81       11.44      5.67 o
 -10   3  16        0.14       12.87      4.65 o
  -9   3  16       31.85       42.14      4.87 o
  -8   3  16       85.88       80.03      5.49 o
  -7   3  16      209.40      201.25      6.55 o
  -6   3  16       22.52       25.25      2.83 o
  -5   3  16        1.78        7.62      2.88 o
  -4   3  16      151.61      157.95      7.00 o
  -3   3  16       13.64        9.77      3.32 o
  -2   3  16      136.72      139.59      5.34 o
  -1   3  16        0.93       -0.20      1.92 o
   0   3  16        1.15        1.12      1.60 o
   1   3  16       83.82       91.73      3.47 o
   2   3  16       33.64       25.28      2.79 o
   3   3  16      106.57      104.10      4.45 o
   4   3  16       14.84       21.99      2.36 o
   5   3  16       27.22       33.67      2.77 o
   6   3  16      107.55       90.81      4.27 o
   7   3  16       25.28       26.66      4.07 o
   8   3  16        3.03        2.71      9.34 o
   9   3  16       21.17       23.74      7.53 o
  -9   4  16        3.85       18.34      3.72 o
  -8   4  16        0.08        3.68      2.39 o
  -7   4  16        0.83        3.97      2.54 o
  -6   4  16       27.39       28.05      3.55 o
  -5   4  16      201.84      198.01      7.90 o
  -4   4  16       10.78       20.81      4.16 o
  -3   4  16      548.11      501.32     10.62 o
  -2   4  16      744.67      664.29     14.69 o
  -1   4  16      151.13      132.79      6.47 o
   0   4  16       30.20       38.63      2.36 o
   1   4  16      346.62      325.30      7.11 o
   2   4  16       86.41       94.16      5.05 o
   3   4  16      362.08      345.65      8.45 o
   4   4  16      221.43      235.42      9.49 o
   5   4  16       15.72        8.96      4.55 o
   6   4  16        1.26        3.99      2.75 o
   7   4  16        0.80        5.16      2.68 o
   8   4  16       21.02       32.86      6.01 o
  -7   5  16       57.09       73.54      6.04 o
  -6   5  16      137.13      128.93     10.35 o
  -5   5  16      109.41      110.04      9.30 o
  -4   5  16        6.07       16.02      5.57 o
  -3   5  16      156.65      161.62     10.21 o
  -2   5  16       28.06       36.84      6.35 o
  -1   5  16       47.50       60.69      7.65 o
   0   5  16       21.32       19.43      5.05 o
   1   5  16      506.75      467.17     13.64 o
   2   5  16       25.87       32.67      5.00 o
   3   5  16        0.18        1.44      2.73 o
   4   5  16      210.57      198.91      8.06 o
   5   5  16       72.86       81.80     11.72 o
   6   5  16       19.36       30.60      5.87 o
   7   5  16        0.18       13.56      4.86 o
  -5   6  16        1.43        7.66      8.66 o
  -4   6  16      108.75      110.01     17.32 o
  -3   6  16        0.64        2.85      5.24 o
  -2   6  16        3.74        6.46      5.58 o
  -1   6  16       17.93       26.59     10.39 o
   0   6  16      172.22      149.56      8.92 o
   1   6  16       28.96       32.19      6.72 o
   2   6  16       36.11       43.87      7.36 o
   3   6  16        2.21       17.68      6.63 o
   4   6  16       15.39       31.02     11.21 o
   5   6  16        4.29       10.59      9.50 o
 -10   1  17       51.73       39.44      6.31 o
  -9   1  17       15.63       23.39      6.35 o
  -8   1  17      216.66      206.57      7.14 o
  -7   1  17       54.29       43.30      4.07 o
  -6   1  17       12.66       13.36      3.09 o
  -5   1  17      103.60      106.02      3.78 o
  -4   1  17        8.93        7.27      1.80 o
  -3   1  17        5.65       16.97      1.77 o
  -2   1  17     3069.95     3121.25     21.09 o
  -1   1  17      426.31      431.84      4.33 o
   0   1  17     1373.07     1422.78      8.47 o
   1   1  17      634.08      595.02      5.14 o
   2   1  17     1055.99     1084.13      8.12 o
   3   1  17       92.97      105.33      2.91 o
   4   1  17        1.27       -0.60      1.90 o
   5   1  17       31.57       39.31      3.10 o
   6   1  17        0.36        1.52      2.89 o
   7   1  17      152.68      139.22      5.53 o
   8   1  17      136.67      130.98      6.56 o
   9   1  17        0.02        1.82      3.08 o
  10   1  17        0.12        4.65      6.16 o
 -10   2  17       17.55       20.40      4.42 o
  -9   2  17       10.89       20.75      4.86 o
  -8   2  17        2.46        3.42      3.35 o
  -7   2  17       26.64       19.87      3.25 o
  -6   2  17      125.81      156.27      5.73 o
  -5   2  17      532.59      499.16      6.97 o
  -4   2  17      405.08      418.77      6.65 o
  -3   2  17       18.28       14.94      1.72 o
  -2   2  17      375.80      368.07      4.26 o
  -1   2  17      150.46      191.61      3.39 o
   0   2  17     1341.11     1506.47     10.92 o
   1   2  17      466.76      475.63      5.37 o
   2   2  17      583.74      552.29      5.20 o
   3   2  17      113.94      131.56      3.15 o
   4   2  17       84.40       88.08      3.30 o
   5   2  17      204.70      203.11      4.94 o
   6   2  17        6.76        6.50      2.60 o
   7   2  17      116.69      118.93      5.01 o
   8   2  17        1.28        1.88      3.65 o
   9   2  17        7.28       19.47      4.85 o
  10   2  17        8.50       17.94      5.14 o
  -9   3  17        9.63       20.56      3.82 o
  -8   3  17        3.33        5.12      4.93 o
  -7   3  17      140.58      138.32      6.12 o
  -6   3  17       88.56       84.79      5.25 o
  -5   3  17       55.08       72.23      2.83 o
  -4   3  17      302.56      297.50      8.94 o
  -3   3  17      440.22      410.39      8.87 o
  -2   3  17        6.94       11.17      2.97 o
  -1   3  17        0.62       -1.45      1.96 o
   0   3  17       21.18       19.63      2.11 o
   1   3  17       16.33       12.16      2.35 o
   2   3  17      291.16      284.84      5.66 o
   3   3  17      965.24      904.75     10.97 o
   4   3  17       53.38       52.24      2.76 o
   5   3  17       74.06       71.19      3.28 o
   6   3  17      410.55      380.67      8.50 o
   7   3  17       64.42       71.34      5.49 o
   8   3  17        2.23        9.83      5.28 o
   9   3  17        9.21       21.12      4.71 o
  -9   4  17       24.66       36.40      6.25 o
  -8   4  17       46.97       49.50      5.89 o
  -7   4  17       23.40       31.87      3.98 o
  -6   4  17      332.31      319.87      8.53 o
  -5   4  17     1006.43      881.28     17.32 o
  -4   4  17      392.82      346.73      9.60 o
  -3   4  17       55.62       55.70      6.55 o
  -2   4  17        3.70        6.07      4.26 o
  -1   4  17        8.70       10.04      4.19 o
   0   4  17        0.05        1.36      1.90 o
   1   4  17       46.18       55.53      4.02 o
   2   4  17      346.00      336.29      8.16 o
   3   4  17      191.94      164.16      6.91 o
   4   4  17      340.43      307.31     10.85 o
   5   4  17      212.84      187.96     11.95 o
   6   4  17       14.15       14.88     12.26 o
   7   4  17       64.94       93.43     13.10 o
   8   4  17       15.37       31.79      5.13 o
  -7   5  17        0.47        8.02      3.05 o
  -6   5  17       14.49       34.75      5.65 o
  -5   5  17      100.81      117.72      9.64 o
  -4   5  17        0.03       11.76      4.37 o
  -3   5  17        6.56        6.22      5.60 o
  -2   5  17       36.05       46.54      6.90 o
  -1   5  17       79.25       62.58      7.23 o
   0   5  17       15.91       10.16      4.80 o
   1   5  17        0.00        2.61      4.60 o
   2   5  17      110.32      118.31      7.69 o
   3   5  17      143.34      151.80      6.68 o
   4   5  17      140.40      143.28      7.20 o
   5   5  17      112.56      102.62      7.35 o
   6   5  17        3.63       21.25     14.25 o
   7   5  17       35.39       42.00      7.09 o
  -5   6  17       57.99       61.13     14.36 o
  -4   6  17        1.35        3.75      7.54 o
  -3   6  17       53.99       63.57     10.48 o
  -2   6  17       28.54       36.08      8.60 o
  -1   6  17       37.65       45.88      6.90 o
   0   6  17      163.09      167.13      9.51 o
   1   6  17        0.45        0.69      4.62 o
   2   6  17      304.28      244.15     13.05 o
   3   6  17        5.60       17.34      5.73 o
   4   6  17        9.17       15.62      4.15 o
   5   6  17       31.69       43.76      6.31 o
 -10   0  18        0.25        9.03      6.44 o
  -9   0  18      102.88       95.25     16.70 o
  -8   0  18       95.66      104.02     11.39 o
  -7   0  18      270.88      270.69      8.28 o
  -6   0  18      349.24      341.70      7.57 o
  -5   0  18       76.43       58.90      3.43 o
  -4   0  18      127.71      136.62      4.18 o
  -3   0  18       12.57       12.32      2.00 o
  -2   0  18      842.68      928.20     10.92 o
  -1   0  18     1517.17     1565.90     12.52 o
   0   0  18     1264.31     1323.23     11.51 o
   1   0  18     3669.01     3865.27     26.73 o
   2   0  18     4371.58     4577.22     34.82 o
   3   0  18     1529.98     1426.72     14.80 o
   4   0  18      364.59      354.22      8.02 o
   5   0  18       64.32       56.22      4.80 o
   6   0  18      181.08      174.27      8.43 o
   7   0  18      617.28      580.59     13.31 o
   8   0  18       44.99       43.08      6.25 o
   9   0  18       24.58       30.88      6.78 o
  10   0  18       37.79       30.39     12.83 o
 -10   1  18       33.87       41.05      6.47 o
  -9   1  18       81.95       66.93      6.07 o
  -8   1  18        2.25        1.40      3.05 o
  -7   1  18        2.42       -0.04      2.86 o
  -6   1  18      147.92      141.20      5.17 o
  -5   1  18       44.53       51.30      3.04 o
  -4   1  18        1.48        0.25      1.74 o
  -3   1  18      633.49      709.07      6.22 o
  -2   1  18      169.69      217.55      3.48 o
  -1   1  18       19.25       58.53      2.03 o
   0   1  18      168.30      152.54      2.51 o
   1   1  18       33.22       32.60      1.71 o
   2   1  18      238.12      252.69      4.00 o
   3   1  18      627.68      639.29      6.36 o
   4   1  18      181.13      166.08      4.04 o
   5   1  18       51.16       57.80      3.46 o
   6   1  18      197.32      194.25      5.90 o
   7   1  18       52.10       41.80      3.95 o
   8   1  18      139.44      139.95      6.44 o
   9   1  18        0.58        3.92      3.27 o
  10   1  18        6.93       27.53      5.42 o
 -10   2  18       31.63       40.93      6.04 o
  -9   2  18        2.34        8.42      3.80 o
  -8   2  18      166.69      135.13      6.42 o
  -7   2  18       66.07       63.54      4.41 o
  -6   2  18      371.33      366.73      7.82 o
  -5   2  18       16.79       16.72      2.67 o
  -4   2  18       85.60      101.64      3.33 o
  -3   2  18       59.97       53.83      2.41 o
  -2   2  18      189.84      181.00      3.30 o
  -1   2  18     2906.09     2795.64     21.82 o
   0   2  18      324.87      315.99      4.65 o
   1   2  18      140.18      123.62      3.15 o
   2   2  18       61.12       56.48      2.12 o
   3   2  18       48.40       48.60      2.39 o
   4   2  18      339.46      323.69      5.16 o
   5   2  18       95.55       83.24      3.81 o
   6   2  18      218.05      184.68      4.92 o
   7   2  18        1.18        3.85      3.04 o
   8   2  18        4.87        9.35      4.35 o
   9   2  18        0.51        7.45      3.77 o
  -9   3  18        0.12       18.63      3.30 o
  -8   3  18       11.94       14.90      4.80 o
  -7   3  18       21.90       28.41      3.98 o
  -6   3  18       70.13       80.93      4.94 o
  -5   3  18        5.26        7.29      2.00 o
  -4   3  18       45.86       57.95      5.56 o
  -3   3  18       65.07       61.29      4.65 o
  -2   3  18      247.69      261.74      5.80 o
  -1   3  18       34.89       22.66      2.75 o
   0   3  18       88.20       79.45      3.15 o
   1   3  18        9.71        8.00      2.32 o
   2   3  18       85.74       93.95      3.53 o
   3   3  18     1012.90      948.89      9.80 o
   4   3  18        3.93        5.22      1.86 o
   5   3  18      103.04      108.49      4.66 o
   6   3  18       14.39       35.33      3.40 o
   7   3  18       46.61       57.37      5.25 o
   8   3  18        1.03       12.53      3.33 o
   9   3  18        2.40        1.65      8.29 o
  -8   4  18       16.37       22.85      4.99 o
  -7   4  18      153.14      145.52      6.58 o
  -6   4  18        8.13       16.36      2.99 o
  -5   4  18      279.36      272.93     10.01 o
  -4   4  18       18.56       24.89      4.33 o
  -3   4  18      344.76      280.62      8.45 o
  -2   4  18        3.65       -1.24      4.05 o
  -1   4  18       96.14      108.37      7.03 o
   0   4  18       15.18       13.71      3.03 o
   1   4  18      311.06      307.97      7.64 o
   2   4  18      366.31      339.62      9.01 o
   3   4  18      294.77      292.45      8.73 o
   4   4  18      166.80      181.72      7.68 o
   5   4  18       16.67       12.15      7.78 o
   6   4  18       14.26       24.63      6.62 o
   7   4  18       48.73       53.56      8.28 o
   8   4  18        5.86        3.24      4.70 o
  -7   5  18       65.55       70.35      6.10 o
  -6   5  18       20.66       47.64      8.11 o
  -5   5  18      181.57      186.82     10.74 o
  -4   5  18      183.40      176.58      9.26 o
  -3   5  18        7.00        9.51      5.55 o
  -2   5  18       45.80       32.02      6.39 o
  -1   5  18      156.88      142.35      9.23 o
   0   5  18      430.44      380.17     13.20 o
   1   5  18      645.67      590.26     16.05 o
   2   5  18        2.62       -1.10      5.45 o
   3   5  18       58.26       60.71      5.23 o
   4   5  18        9.50        8.19      4.22 o
   5   5  18        2.14       12.83      4.14 o
   6   5  18       15.46       17.78      6.95 o
   7   5  18       67.12       88.62      9.69 o
  -5   6  18        0.45       13.05      9.58 o
  -4   6  18       68.72       89.66     16.52 o
  -3   6  18        0.81       -3.41      5.49 o
  -2   6  18       33.50       40.17      8.77 o
  -1   6  18       13.89       17.54      6.33 o
   0   6  18        2.71       11.47      4.74 o
   1   6  18        5.43        8.04      4.51 o
   2   6  18        0.01       19.75      5.16 o
   3   6  18        0.18       11.73      4.06 o
   4   6  18        2.55       10.32      4.24 o
 -10   1  19       76.57       75.28      7.86 o
  -9   1  19       27.58       17.89      5.15 o
  -8   1  19       19.25       13.29      3.58 o
  -7   1  19        0.67        2.12      2.82 o
  -6   1  19        0.77       -1.21      2.99 o
  -5   1  19       50.83       50.66      2.95 o
  -4   1  19      357.65      335.05      4.88 o
  -3   1  19      260.79      257.89      3.86 o
  -2   1  19      703.62      706.52      6.36 o
  -1   1  19      251.16      257.19      3.58 o
   0   1  19        1.03        2.46      1.17 o
   1   1  19     1237.86     1267.80      8.57 o
   2   1  19      706.58      726.03      6.56 o
   3   1  19     1421.00     1403.23     10.34 o
   4   1  19        2.06        2.18      2.12 o
   5   1  19       38.74       50.36      3.32 o
   6   1  19      489.34      480.79      8.54 o
   7   1  19       51.69       45.79      4.18 o
   8   1  19       57.29       61.41      4.98 o
   9   1  19      102.90      124.77      9.05 o
  10   1  19        0.09        5.37      4.12 o
 -10   2  19        0.06        4.23      6.82 o
  -9   2  19       31.22       39.33      5.66 o
  -8   2  19        3.21        2.22      3.03 o
  -7   2  19       86.83       88.33      4.84 o
  -6   2  19      382.14      396.72      7.71 o
  -5   2  19        0.35       -2.38      2.38 o
  -4   2  19       53.19       49.08      2.77 o
  -3   2  19        1.53       -1.40      1.70 o
  -2   2  19      117.41       94.03      2.77 o
  -1   2  19      211.96      269.95      4.10 o
   0   2  19      194.40      185.35      3.53 o
   1   2  19      192.58      176.33      3.69 o
   2   2  19       51.86       54.71      2.33 o
   3   2  19        5.83        4.85      1.81 o
   4   2  19        1.54        1.81      2.07 o
   5   2  19      123.38      133.91      4.48 o
   6   2  19        1.01        7.34      2.35 o
   7   2  19      300.56      273.87      7.71 o
   8   2  19       21.09       20.22      4.83 o
   9   2  19       27.94       44.57      5.57 o
  -9   3  19       27.45       50.09      5.62 o
  -8   3  19        0.02        1.55      3.30 o
  -7   3  19      393.11      378.70      9.06 o
  -6   3  19        0.14        2.95      2.92 o
  -5   3  19      335.25      342.64      6.25 o
  -4   3  19       79.32       80.79      4.00 o
  -3   3  19      313.53      307.39      7.65 o
  -2   3  19      639.39      646.84      8.97 o
  -1   3  19       33.23       37.51      2.12 o
   0   3  19        3.86        3.76      2.02 o
   1   3  19       56.85       54.83      2.95 o
   2   3  19      491.81      480.25      6.72 o
   3   3  19        2.03        5.95      2.44 o
   4   3  19       41.69       37.87      2.26 o
   5   3  19       80.29       70.82      3.78 o
   6   3  19       38.37       45.12      3.69 o
   7   3  19      263.39      215.72     11.03 o
   8   3  19       52.13       46.87      5.28 o
   9   3  19        0.08        5.41      6.35 o
  -8   4  19       21.82       35.73      4.17 o
  -7   4  19        2.48       10.77      4.12 o
  -6   4  19       50.43       48.08      4.30 o
  -5   4  19      120.92      126.92     12.38 o
  -4   4  19       86.44      108.49     10.42 o
  -3   4  19      169.44      171.84      7.17 o
  -2   4  19      159.46      155.93      8.29 o
  -1   4  19       44.58       33.78      5.33 o
   0   4  19        2.58        3.21      2.80 o
   1   4  19      184.07      180.78      6.26 o
   2   4  19      211.71      205.31      7.34 o
   3   4  19      569.47      550.19     14.08 o
   4   4  19      240.14      270.52      9.13 o
   5   4  19       69.99       78.05      7.59 o
   6   4  19       37.61       30.48      6.98 o
   7   4  19        1.48       10.28      9.44 o
   8   4  19       16.41       18.51      6.16 o
  -7   5  19        3.79       12.98      3.45 o
  -6   5  19      158.53      145.71     10.57 o
  -5   5  19       89.47       99.65      9.05 o
  -4   5  19      150.24      157.99     10.70 o
  -3   5  19      154.99      132.55     10.02 o
  -2   5  19       53.69       52.28     10.44 o
  -1   5  19      157.91      164.85     11.00 o
   0   5  19       17.24       17.02      7.65 o
   1   5  19       53.29       65.02      7.19 o
   2   5  19       23.89       18.43      5.35 o
   3   5  19      102.80       98.73      6.26 o
   4   5  19        2.99        7.87      3.88 o
   5   5  19        0.77        7.48      6.96 o
   6   5  19        0.41        7.39      4.04 o
  -5   6  19       12.51       23.82     11.41 o
  -4   6  19        8.42        0.65      7.72 o
  -3   6  19        4.31        9.61      6.42 o
  -2   6  19        2.04       13.95      6.44 o
  -1   6  19        0.41       17.17      6.41 o
   0   6  19       10.66       14.47     10.81 o
   1   6  19        6.21       13.06      6.81 o
   2   6  19       75.21       69.92      9.06 o
   3   6  19       34.32       48.23      8.75 o
   4   6  19        0.03        6.46      5.07 o
 -10   0  20        0.12       10.46      8.12 o
  -9   0  20       30.80       43.36      9.16 o
  -8   0  20      220.61      181.71     18.67 o
  -7   0  20      319.22      314.01      9.04 o
  -6   0  20        0.00        7.66      2.79 o
  -5   0  20      738.33      724.58      9.34 o
  -4   0  20     1180.98     1141.26     11.42 o
  -3   0  20     1362.79     1434.76     17.26 o
  -2   0  20      427.37      465.84      6.28 o
  -1   0  20     1654.09     1562.01     12.88 o
   0   0  20     1420.71     1497.50     12.95 o
   1   0  20      774.47      696.43      8.83 o
   2   0  20       13.59       38.10      2.98 o
   3   0  20       36.14       45.14      3.48 o
   4   0  20        6.87        5.08      2.97 o
   5   0  20        1.31        5.82      3.83 o
   6   0  20      310.35      305.64     10.05 o
   7   0  20      126.81      112.51      7.14 o
   8   0  20        2.73        1.38      4.40 o
   9   0  20       17.28       37.08     11.67 o
  10   0  20      105.29       93.19     13.42 o
 -10   1  20       24.36       34.04      6.19 o
  -9   1  20        2.13        5.26      4.25 o
  -8   1  20        0.01        1.33      3.32 o
  -7   1  20       62.28       60.55      4.32 o
  -6   1  20      146.35      147.75      4.96 o
  -5   1  20       73.39       68.11      3.23 o
  -4   1  20        6.21       10.00      2.12 o
  -3   1  20       24.95       24.57      1.98 o
  -2   1  20      963.86     1024.98      8.11 o
  -1   1  20      883.17      870.46      6.96 o
   0   1  20      124.28      135.59      2.48 o
   1   1  20       53.57       66.49      2.21 o
   2   1  20      599.59      652.70      6.31 o
   3   1  20     1737.41     1689.37     11.83 o
   4   1  20      271.55      270.20      4.79 o
   5   1  20      558.50      502.67      7.28 o
   6   1  20      881.99      843.21     11.30 o
   7   1  20       42.78       43.44      4.18 o
   8   1  20       52.02       43.27      4.60 o
   9   1  20        3.70        4.35      3.13 o
  10   1  20        5.22        9.98      3.60 o
 -10   2  20        3.94       11.74      4.04 o
  -9   2  20       34.21       47.39      6.02 o
  -8   2  20       45.12       38.49      4.26 o
  -7   2  20        1.79       -3.00      3.00 o
  -6   2  20       46.51       57.11      4.05 o
  -5   2  20        0.70        3.54      2.61 o
  -4   2  20       42.23       43.51      2.79 o
  -3   2  20      228.14      197.33      3.96 o
  -2   2  20       79.36       78.11      2.73 o
  -1   2  20      123.71      109.69      3.05 o
   0   2  20       36.11       45.12      2.33 o
   1   2  20       91.89       82.86      2.96 o
   2   2  20      507.75      490.01      5.14 o
   3   2  20       25.16       24.70      2.16 o
   4   2  20      256.64      259.77      5.07 o
   5   2  20        0.00        0.48      2.35 o
   6   2  20      315.54      300.48      6.12 o
   7   2  20       51.89       70.96      6.13 o
   8   2  20        2.71        7.65      3.41 o
   9   2  20        3.83        7.46      6.68 o
  -9   3  20       11.87       24.49      3.83 o
  -8   3  20       12.68       18.61      3.27 o
  -7   3  20        9.22       15.56      3.60 o
  -6   3  20      728.52      687.60     12.56 o
  -5   3  20     1146.87     1140.37     13.05 o
  -4   3  20       28.37       42.65      2.38 o
  -3   3  20       51.16       69.96      3.66 o
  -2   3  20        3.02        3.92      2.64 o
  -1   3  20        2.11        4.39      1.82 o
   0   3  20      145.42      139.43      3.97 o
   1   3  20      111.74      121.53      3.92 o
   2   3  20       10.92       13.06      2.68 o
   3   3  20      109.62      103.24      4.19 o
   4   3  20       45.91       53.75      3.24 o
   5   3  20       38.37       42.49      3.04 o
   6   3  20        7.32       11.32      4.13 o
   7   3  20        1.28        7.00      3.03 o
   8   3  20        2.16        8.97      3.55 o
   9   3  20        9.23       17.40      5.24 o
  -8   4  20        0.51        9.25      3.62 o
  -7   4  20       27.20       36.57      5.15 o
  -6   4  20       44.11       55.85      5.85 o
  -5   4  20        6.87       10.89      3.87 o
  -4   4  20       46.56       47.54      5.11 o
  -3   4  20        1.32        1.84      3.35 o
  -2   4  20      181.77      171.86      8.67 o
  -1   4  20        0.20       -1.07      1.95 o
   0   4  20      113.02      108.21      4.28 o
   1   4  20       49.02       52.03      4.24 o
   2   4  20       26.86       31.19      5.12 o
   3   4  20      472.33      422.77     10.75 o
   4   4  20       61.10       70.61      6.12 o
   5   4  20        3.62        3.93      3.86 o
   6   4  20        6.77       13.55      5.57 o
   7   4  20        2.61        6.52      5.43 o
   8   4  20        2.37        8.81      5.47 o
  -7   5  20        3.27        4.39      3.78 o
  -6   5  20       28.68       40.39      5.65 o
  -5   5  20        6.28       12.87      4.21 o
  -4   5  20       19.01       28.60      6.26 o
  -3   5  20      101.80       96.26     14.54 o
  -2   5  20        2.81       -0.20      4.85 o
  -1   5  20       84.68       78.69      8.01 o
   0   5  20       33.66       18.33      5.52 o
   1   5  20       11.00       20.60      7.93 o
   2   5  20       24.27       23.55      5.40 o
   3   5  20        2.55        8.65      4.34 o
   4   5  20        0.07        8.89      4.83 o
   5   5  20       29.56       38.42      7.05 o
   6   5  20        7.35       11.84      5.10 o
  -4   6  20        5.45        2.08      6.09 o
  -3   6  20        2.51        3.85      5.71 o
  -2   6  20       86.46       69.25     10.37 o
  -1   6  20       42.60       43.55      9.16 o
   0   6  20       45.81       41.66      9.06 o
   1   6  20      211.72      183.50     12.40 o
   2   6  20        0.04       10.45      9.06 o
   3   6  20       77.62      103.30      9.64 o
   4   6  20        2.00        7.59      4.31 o
 -10   1  21        0.89        1.83      4.13 o
  -9   1  21        0.01        3.19      5.77 o
  -8   1  21        0.24       -3.42      3.42 o
  -7   1  21       13.93       19.24      3.23 o
  -6   1  21       23.72       29.30      3.36 o
  -5   1  21        5.24        8.48      2.63 o
  -4   1  21        0.94        0.41      1.99 o
  -3   1  21       16.23       28.51      2.15 o
  -2   1  21      508.00      514.18      5.59 o
  -1   1  21     1525.07     1413.26      9.73 o
   0   1  21       54.17       53.67      1.87 o
   1   1  21       93.93      123.94      2.78 o
   2   1  21      102.55      106.83      2.99 o
   3   1  21       21.82       27.24      2.29 o
   4   1  21       84.01       81.61      3.18 o
   5   1  21       18.23       21.80      3.03 o
   6   1  21      190.42      220.44      6.07 o
   7   1  21        3.83       -2.65      2.65 o
   8   1  21       10.15       11.20      3.35 o
   9   1  21       96.22      100.65      7.98 o
 -10   2  21       18.38       23.84      5.40 o
  -9   2  21        8.17       16.51      6.89 o
  -8   2  21       65.83       64.27      4.86 o
  -7   2  21       14.12       16.22      3.65 o
  -6   2  21      512.62      494.40      8.66 o
  -5   2  21      217.21      229.81      5.40 o
  -4   2  21       17.76       15.62      2.43 o
  -3   2  21        1.21       -0.88      1.98 o
  -2   2  21       51.68       45.68      2.47 o
  -1   2  21      408.42      437.74      5.51 o
   0   2  21        0.42        2.13      1.70 o
   1   2  21      551.13      544.67      6.42 o
   2   2  21       92.63       85.58      2.63 o
   3   2  21      347.52      346.25      4.93 o
   4   2  21      435.47      423.55      6.07 o
   5   2  21       46.21       49.11      3.32 o
   6   2  21       11.41       12.79      2.42 o
   7   2  21      210.24      205.38      5.99 o
   8   2  21        4.39       14.29      3.89 o
   9   2  21        4.07       12.14      3.54 o
  -9   3  21        0.01        4.54      2.26 o
  -8   3  21        1.67        4.55      3.77 o
  -7   3  21        3.14        9.45      3.48 o
  -6   3  21      376.02      378.87      9.34 o
  -5   3  21       10.76       17.65      3.30 o
  -4   3  21       15.81       18.77      2.15 o
  -3   3  21      190.38      168.00      3.60 o
  -2   3  21       15.22       20.70      2.55 o
  -1   3  21      144.37      164.52      3.89 o
   0   3  21      106.19      117.61      3.65 o
   1   3  21       93.22       96.34      3.77 o
   2   3  21      116.49      110.00      4.39 o
   3   3  21      405.56      386.24      7.13 o
   4   3  21      218.25      199.49      5.00 o
   5   3  21        8.94        8.69      3.43 o
   6   3  21       17.82       30.00      2.94 o
   7   3  21      143.19      138.14      8.49 o
   8   3  21       38.76       53.56      6.43 o
  -8   4  21        0.00        5.26      4.55 o
  -7   4  21       40.52       40.13      4.05 o
  -6   4  21       43.61       56.54      7.02 o
  -5   4  21       12.05       18.80      5.05 o
  -4   4  21       28.54       31.36      4.82 o
  -3   4  21        0.02        0.69      3.48 o
  -2   4  21        0.18       -3.66      3.66 o
  -1   4  21       92.84       90.64      6.86 o
   0   4  21      519.20      495.19      9.78 o
   1   4  21       60.47       66.87      4.62 o
   2   4  21       12.05       17.20      4.92 o
   3   4  21        9.80       16.13      4.79 o
   4   4  21        0.39       -0.59      3.79 o
   5   4  21       36.18       35.66      5.68 o
   6   4  21        8.60        8.08     10.54 o
   7   4  21       54.25       61.13     10.66 o
  -7   5  21        0.59       17.33      4.44 o
  -6   5  21       57.49       57.12      5.17 o
  -5   5  21       49.85       66.12      7.84 o
  -4   5  21        6.56        3.95      4.32 o
  -3   5  21        4.79        7.77      7.10 o
  -2   5  21        2.36        8.66      9.90 o
  -1   5  21       15.27       16.87      5.73 o
   0   5  21       23.40       28.11      6.10 o
   1   5  21       64.92       79.92      7.82 o
   2   5  21       52.31       45.65      6.43 o
   3   5  21       24.63       18.45      5.18 o
   4   5  21        8.34        8.35      4.14 o
   5   5  21       19.80       50.16      7.59 o
   6   5  21        2.44       27.52      9.05 o
  -4   6  21       22.09       38.66      8.86 o
  -3   6  21        0.28       -4.02      5.40 o
  -2   6  21       62.43       46.77      9.17 o
  -1   6  21        0.05       -1.41      5.09 o
   0   6  21       10.26        9.00      5.35 o
   1   6  21        1.35       25.61      6.22 o
   2   6  21       81.36      109.66     11.01 o
   3   6  21       12.53       26.94      6.73 o
 -10   0  22        1.30       -4.84      4.97 o
  -9   0  22       21.89       18.50      7.37 o
  -8   0  22       94.12      127.38     12.42 o
  -7   0  22       87.87      127.48      8.38 o
  -6   0  22      171.23      168.09      5.12 o
  -5   0  22       62.82       47.70      3.35 o
  -4   0  22       14.83        6.43      2.42 o
  -3   0  22      586.35      733.74      8.77 o
  -2   0  22      376.14      392.79      6.21 o
  -1   0  22     1853.81     1754.58     14.75 o
   0   0  22       43.82       66.10      3.06 o
   1   0  22      485.24      459.43      7.25 o
   2   0  22      411.04      425.63      7.44 o
   3   0  22      346.93      365.71      7.55 o
   4   0  22      945.95      894.72     12.33 o
   5   0  22      302.42      317.46      8.83 o
   6   0  22      831.31      768.01     15.47 o
   7   0  22      626.42      561.65     13.61 o
   8   0  22        1.04        0.73      4.79 o
   9   0  22        6.94       25.03      6.23 o
 -10   1  22        1.37        7.85      4.21 o
  -9   1  22       33.52       42.59      6.45 o
  -8   1  22        0.48        7.23      5.05 o
  -7   1  22        4.45        6.11      2.48 o
  -6   1  22      206.86      209.44      5.56 o
  -5   1  22      183.15      186.77      5.09 o
  -4   1  22       67.88       62.19      2.88 o
  -3   1  22       31.87       35.93      2.34 o
  -2   1  22      316.24      332.95      4.68 o
  -1   1  22     1044.23     1052.00      7.55 o
   0   1  22       55.44       67.88      2.12 o
   1   1  22        0.10        2.22      1.53 o
   2   1  22     1278.97     1204.25      9.40 o
   3   1  22       99.95      102.32      3.28 o
   4   1  22      218.05      230.04      4.63 o
   5   1  22      287.56      272.82      5.88 o
   6   1  22      216.14      194.70      5.78 o
   7   1  22       20.39       23.57      4.17 o
   8   1  22        0.53        8.32      3.12 o
   9   1  22       25.94       39.03      5.40 o
 -10   2  22       99.06      107.56      9.01 o
  -9   2  22        9.96       13.38      3.95 o
  -8   2  22        6.66       10.67      3.40 o
  -7   2  22       86.85       97.72      5.37 o
  -6   2  22       48.26       50.00      3.90 o
  -5   2  22      135.30      132.73      4.83 o
  -4   2  22       62.60       69.26      3.48 o
  -3   2  22      975.46      950.51      8.81 o
  -2   2  22     1370.50     1462.58     11.36 o
  -1   2  22        1.59        4.45      1.98 o
   0   2  22       53.95       51.96      2.51 o
   1   2  22      650.39      566.95      6.48 o
   2   2  22       26.75       22.68      1.92 o
   3   2  22      231.24      209.98      4.07 o
   4   2  22      216.33      218.46      4.79 o
   5   2  22       36.75       33.05      2.84 o
   6   2  22       86.07       89.02      4.01 o
   7   2  22        2.12       10.06      2.44 o
   8   2  22       94.72       92.03      6.53 o
   9   2  22       17.30       19.78      3.99 o
  -9   3  22       19.15       30.00      3.70 o
  -8   3  22        2.09        5.46      2.58 o
  -7   3  22       20.61       39.11      7.20 o
  -6   3  22       71.49       79.74      5.66 o
  -5   3  22       82.42       76.04      4.58 o
  -4   3  22       97.51       86.10      3.36 o
  -3   3  22       83.36       76.29      3.01 o
  -2   3  22      128.38      123.45      3.87 o
  -1   3  22       13.64       19.17      2.47 o
   0   3  22        7.58        5.17      2.30 o
   1   3  22       17.49       14.45      2.83 o
   2   3  22      387.53      394.73      7.20 o
   3   3  22       84.49       90.34      4.25 o
   4   3  22       29.58       49.20      3.29 o
   5   3  22        4.00        9.01      2.60 o
   6   3  22       27.67       26.76      4.70 o
   7   3  22       72.12       70.45      6.83 o
   8   3  22        0.06        3.32      2.89 o
  -8   4  22        8.68       18.66      5.48 o
  -7   4  22      132.23      122.88      7.33 o
  -6   4  22       23.94       32.05      7.36 o
  -5   4  22      380.53      350.43     10.94 o
  -4   4  22       57.40       51.91      5.09 o
  -3   4  22       22.89       22.46      4.33 o
  -2   4  22        8.16       13.42      5.44 o
  -1   4  22        1.99        3.34      3.92 o
   0   4  22       14.57       18.72      2.97 o
   1   4  22       81.94       77.42      4.94 o
   2   4  22        8.83       12.07      3.45 o
   3   4  22       12.92       13.36      4.07 o
   4   4  22        0.39       -2.10      4.42 o
   5   4  22       25.55       24.14      5.10 o
   6   4  22       11.38       14.49      5.56 o
   7   4  22        2.57       13.37      5.59 o
  -6   5  22        2.19        7.26      2.84 o
  -5   5  22       22.75       25.19      5.34 o
  -4   5  22       29.95       25.45      5.56 o
  -3   5  22       25.52       22.04      8.25 o
  -2   5  22       59.52       56.38      9.91 o
  -1   5  22       29.00       37.97      6.96 o
   0   5  22      105.87       94.83     12.80 o
   1   5  22       48.04       30.82      6.25 o
   2   5  22        1.19        5.56      4.53 o
   3   5  22       47.57       42.89      6.32 o
   4   5  22       30.89       30.65      5.97 o
   5   5  22      101.90      129.14     11.16 o
   6   5  22        2.48        5.91      4.50 o
  -4   6  22       30.24       37.15      9.37 o
  -3   6  22        9.35       23.06      7.42 o
  -2   6  22        0.08        1.58      7.00 o
  -1   6  22        1.17        2.38     22.22 o
   0   6  22        3.65        3.26      5.46 o
   1   6  22       47.75       44.62      8.66 o
   2   6  22        0.43       13.29     11.87 o
   3   6  22        0.39       11.78      4.73 o
 -10   1  23        0.93        8.52      4.28 o
  -9   1  23       23.90       15.39      4.91 o
  -8   1  23       23.80       25.22      4.80 o
  -7   1  23        6.09       -1.26      2.26 o
  -6   1  23       51.85       57.88      3.93 o
  -5   1  23      460.99      459.82      7.01 o
  -4   1  23      473.40      415.50      5.71 o
  -3   1  23       59.12       59.96      2.74 o
  -2   1  23       22.43       24.78      2.23 o
  -1   1  23      331.88      365.82      4.21 o
   0   1  23      154.07      151.43      2.89 o
   1   1  23      994.81      961.92      7.57 o
   2   1  23       25.86       29.32      2.25 o
   3   1  23       91.26       87.66      3.18 o
   4   1  23       99.68       99.01      3.73 o
   5   1  23      164.13      156.25      4.60 o
   6   1  23       81.42       71.80      4.33 o
   7   1  23       38.20       46.69      4.22 o
   8   1  23        0.00        6.80      2.90 o
   9   1  23        1.89       11.11      3.30 o
  -9   2  23        5.24       14.09      3.37 o
  -8   2  23        0.76       -0.56      3.19 o
  -7   2  23      213.42      195.15      6.84 o
  -6   2  23       19.47       14.03      2.94 o
  -5   2  23       47.13       47.24      3.62 o
  -4   2  23      168.80      195.58      4.77 o
  -3   2  23      248.77      228.71      4.57 o
  -2   2  23     1075.42     1087.81      9.59 o
  -1   2  23      151.90      169.29      3.84 o
   0   2  23        0.00       -1.83      1.83 o
   1   2  23      217.32      194.03      4.25 o
   2   2  23      243.59      230.72      3.59 o
   3   2  23      856.23      804.85      8.10 o
   4   2  23      114.81      119.20      3.96 o
   5   2  23        0.11       -1.74      1.86 o
   6   2  23        2.49        3.19      2.24 o
   7   2  23        2.74        6.34      2.84 o
   8   2  23        3.22        3.59      6.11 o
   9   2  23       18.55       25.04     10.27 o
  -9   3  23        3.03       13.05      2.79 o
  -8   3  23        0.39        4.67      2.34 o
  -7   3  23       51.79       52.06      5.22 o
  -6   3  23      121.15      108.62      8.65 o
  -5   3  23      230.79      221.64      6.73 o
  -4   3  23      395.21      376.65      5.93 o
  -3   3  23       40.54       44.94      2.68 o
  -2   3  23       34.74       37.40      2.68 o
  -1   3  23       14.05       12.72      2.36 o
   0   3  23        0.35        0.99      2.39 o
   1   3  23       57.68       56.37      3.71 o
   2   3  23       29.67       35.91      3.66 o
   3   3  23        7.40        9.46      2.59 o
   4   3  23       53.15       52.11      3.46 o
   5   3  23      135.78      134.73      5.29 o
   6   3  23       13.12       16.10      4.06 o
   7   3  23       15.13       16.37      3.79 o
   8   3  23       34.18       43.30      5.87 o
  -8   4  23       31.75       53.73      5.66 o
  -7   4  23       64.37       72.23      5.56 o
  -6   4  23        5.68        8.59      4.31 o
  -5   4  23       27.45       26.01      4.88 o
  -4   4  23       13.41       17.52      4.30 o
  -3   4  23      114.71      114.77      6.70 o
  -2   4  23      107.98       93.17      7.14 o
  -1   4  23       27.69       23.58      4.83 o
   0   4  23       33.42       42.96      3.42 o
   1   4  23      134.83      131.58      5.78 o
   2   4  23      218.90      217.43      7.27 o
   3   4  23        0.00       -2.05      3.69 o
   4   4  23        0.00        1.38      4.26 o
   5   4  23       43.56       47.87      6.97 o
   6   4  23        4.16        3.06      4.94 o
   7   4  23       14.12       16.50     10.78 o
  -6   5  23        1.48       10.01      5.25 o
  -5   5  23        7.36        9.58      4.76 o
  -4   5  23       40.39       65.52      8.33 o
  -3   5  23       19.45       26.66      8.78 o
  -2   5  23       99.17      100.75     12.39 o
  -1   5  23       56.26       47.72      9.59 o
   0   5  23       39.17       33.61      6.78 o
   1   5  23        9.91       12.26      5.94 o
   2   5  23       74.81       82.31      7.92 o
   3   5  23       39.74       52.15      9.62 o
   4   5  23       24.66       22.35      5.41 o
   5   5  23       11.87       28.20      6.69 o
   6   5  23       28.66       37.58      7.04 o
  -3   6  23        5.65        7.52      7.64 o
  -2   6  23       28.96       34.77      8.90 o
  -1   6  23      123.59      134.08     13.34 o
   0   6  23        8.94       28.33      7.46 o
   1   6  23      237.49      201.39     13.79 o
   2   6  23        5.44       14.36      5.54 o
   3   6  23       67.25       92.71     12.49 o
 -10   0  24      148.26      141.96     14.47 o
  -9   0  24       70.54       92.05     11.88 o
  -8   0  24      115.41       91.99     11.41 o
  -7   0  24       59.27       58.92      7.63 o
  -6   0  24       12.25       13.87      2.55 o
  -5   0  24      226.04      208.52      5.70 o
  -4   0  24      997.94      978.93     10.80 o
  -3   0  24      236.88      286.05      5.70 o
  -2   0  24        1.30       -1.43      2.15 o
  -1   0  24        3.27        3.87      2.12 o
   0   0  24     1745.25     1804.24     18.76 o
   1   0  24      274.77      286.51      5.76 o
   2   0  24      502.22      544.24      8.76 o
   3   0  24        4.84       14.75      3.39 o
   4   0  24      552.32      519.85      9.66 o
   5   0  24      198.09      183.61      7.45 o
   6   0  24        0.17        3.18      3.70 o
   7   0  24       81.04       84.30      6.86 o
   8   0  24       16.34        2.50      8.41 o
   9   0  24        0.82       14.04      5.95 o
 -10   1  24      103.54      117.12      9.52 o
  -9   1  24        2.28        1.80      3.86 o
  -8   1  24       44.81       42.49      4.49 o
  -7   1  24       42.78       43.96      4.12 o
  -6   1  24       39.34       34.74      3.21 o
  -5   1  24       47.11       50.89      3.43 o
  -4   1  24      224.33      246.85      4.89 o
  -3   1  24       96.50      106.53      3.31 o
  -2   1  24      635.28      671.82      7.23 o
  -1   1  24        5.61        4.89      1.53 o
   0   1  24      531.54      579.86      5.36 o
   1   1  24       93.47      103.56      2.88 o
   2   1  24       48.37       56.75      2.70 o
   3   1  24        0.28        3.29      2.06 o
   4   1  24        0.07       -1.37      2.38 o
   5   1  24       52.13       50.39      3.37 o
   6   1  24      247.09      225.32      5.83 o
   7   1  24       18.06       34.29      3.94 o
   8   1  24        7.99       15.06      3.33 o
   9   1  24        0.07        5.82      3.48 o
  -9   2  24        2.04        5.43      2.87 o
  -8   2  24        9.64       15.68      5.97 o
  -7   2  24       25.15       16.92      3.51 o
  -6   2  24      162.10      149.19      5.24 o
  -5   2  24        0.04        0.98      2.67 o
  -4   2  24       18.28       21.32      2.97 o
  -3   2  24      425.24      381.71      5.81 o
  -2   2  24        3.12        6.44      2.20 o
  -1   2  24       78.97       88.87      3.10 o
   0   2  24       15.01       23.06      2.29 o
   1   2  24      236.59      209.08      4.42 o
   2   2  24      104.23       92.38      3.06 o
   3   2  24       22.65       32.99      2.47 o
   4   2  24      502.05      461.33      6.53 o
   5   2  24       80.02       75.88      3.36 o
   6   2  24       48.04       46.10      3.38 o
   7   2  24       10.52       22.45      3.13 o
   8   2  24        2.18        8.60      4.80 o
   9   2  24        1.94        6.36      8.68 o
  -9   3  24       17.12       21.43      3.32 o
  -8   3  24        0.53        8.69      3.18 o
  -7   3  24       25.09       31.65      6.99 o
  -6   3  24       72.23       72.90      5.73 o
  -5   3  24      178.61      172.13      6.34 o
  -4   3  24        0.93        1.27      2.00 o
  -3   3  24      326.55      313.78      5.56 o
  -2   3  24      148.52      152.47      4.12 o
  -1   3  24      170.97      173.39      4.24 o
   0   3  24       23.30       29.98      3.35 o
   1   3  24       10.07        8.08      2.86 o
   2   3  24     1000.05      934.89     12.28 o
   3   3  24        9.83       15.31      2.55 o
   4   3  24      139.59      134.92      4.74 o
   5   3  24        2.40        7.62      2.66 o
   6   3  24        6.14       10.32      3.18 o
   7   3  24        0.49        8.47      4.34 o
   8   3  24        2.07       20.57      3.92 o
  -8   4  24       38.67       51.72      5.05 o
  -7   4  24        2.60        7.78      6.78 o
  -6   4  24       14.48       18.47      5.77 o
  -5   4  24        0.03        7.20      4.86 o
  -4   4  24        0.05       -0.27      3.72 o
  -3   4  24       50.44       54.32      4.47 o
  -2   4  24       18.19       24.70      4.94 o
  -1   4  24       33.27       28.18      4.89 o
   0   4  24        1.08        5.47      3.18 o
   1   4  24        1.28        0.75      3.08 o
   2   4  24      239.47      213.34      7.31 o
   3   4  24        3.79        7.89      4.24 o
   4   4  24       47.44       61.20      6.30 o
   5   4  24       31.42       41.17      8.05 o
   6   4  24        1.73       20.03      7.84 o
   7   4  24        0.03        0.69      8.02 o
  -6   5  24        1.09        6.87      5.09 o
  -5   5  24        5.89       14.31      3.53 o
  -4   5  24       13.57       18.67      5.00 o
  -3   5  24       40.97       33.24      9.01 o
  -2   5  24        3.80        9.82      7.09 o
  -1   5  24        8.35       11.68     11.71 o
   0   5  24        1.66        8.93      6.76 o
   1   5  24        2.20       11.53      6.35 o
   2   5  24      316.05      254.69     13.88 o
   3   5  24       98.88      116.14     10.98 o
   4   5  24       12.80        6.63      5.22 o
   5   5  24       49.46       56.01     14.32 o
  -3   6  24       36.90       45.00     14.60 o
  -2   6  24        0.40        6.70      6.02 o
  -1   6  24       15.03       13.47      6.51 o
   0   6  24       37.37       23.33      7.40 o
   1   6  24        1.42       23.52     13.43 o
   2   6  24        5.05       13.29      5.22 o
  -9   1  25       56.25       42.81      5.81 o
  -8   1  25        5.96       16.96      4.07 o
  -7   1  25      114.28      114.79      5.82 o
  -6   1  25       19.02       24.75      2.98 o
  -5   1  25      721.03      670.40      8.51 o
  -4   1  25      254.15      241.41      5.21 o
  -3   1  25      132.12      143.69      3.86 o
  -2   1  25        0.35        2.95      2.13 o
  -1   1  25      555.77      553.30      5.15 o
   0   1  25      236.76      243.88      3.67 o
   1   1  25       17.54       14.16      1.94 o
   2   1  25      122.13      131.31      3.53 o
   3   1  25      129.71      130.82      3.76 o
   4   1  25        0.01       -1.24      2.40 o
   5   1  25      659.22      661.05      8.23 o
   6   1  25      157.68      164.62      5.39 o
   7   1  25      117.23      135.41      6.47 o
   8   1  25       28.64       26.11      4.04 o
   9   1  25       10.73       14.35      3.35 o
  -9   2  25        1.85        5.36      3.48 o
  -8   2  25        3.65        2.94      6.09 o
  -7   2  25       18.88       11.59      3.38 o
  -6   2  25      131.46      146.31      5.79 o
  -5   2  25       89.62       95.73      4.33 o
  -4   2  25      126.84      131.33      4.64 o
  -3   2  25        6.09       13.09      2.76 o
  -2   2  25      277.32      256.55      4.96 o
  -1   2  25      144.16      155.23      3.97 o
   0   2  25       11.90       11.27      2.20 o
   1   2  25       10.09        9.71      2.36 o
   2   2  25       99.82      113.84      3.30 o
   3   2  25      376.28      354.90      5.32 o
   4   2  25        6.69        9.54      2.13 o
   5   2  25      230.45      233.37      5.00 o
   6   2  25        1.69        1.13      3.05 o
   7   2  25       22.79       22.19      3.86 o
   8   2  25       29.46       22.15      3.73 o
  -8   3  25        0.93       10.98      2.96 o
  -7   3  25        6.30       14.95      3.61 o
  -6   3  25        2.40        4.79      5.82 o
  -5   3  25      228.35      242.43      8.31 o
  -4   3  25      393.85      338.60      6.68 o
  -3   3  25      195.95      184.06      4.53 o
  -2   3  25      304.76      271.70      5.50 o
  -1   3  25       45.51       39.98      2.89 o
   0   3  25        0.04        0.34      2.50 o
   1   3  25      452.94      424.31      8.39 o
   2   3  25       69.09       78.50      4.41 o
   3   3  25      347.31      306.17      7.11 o
   4   3  25       22.83       24.34      2.77 o
   5   3  25       14.44       15.38      3.26 o
   6   3  25        4.92        8.98      4.07 o
   7   3  25        0.12        1.76      2.74 o
   8   3  25        1.72        6.14      2.80 o
  -7   4  25       81.84      103.95      8.16 o
  -6   4  25       27.64       36.43      6.20 o
  -5   4  25      217.32      203.00      9.12 o
  -4   4  25      275.98      270.09     11.37 o
  -3   4  25      248.16      224.61      9.07 o
  -2   4  25      595.35      527.34     14.49 o
  -1   4  25       54.93       53.93      6.07 o
   0   4  25        0.18        7.62      2.85 o
   1   4  25       82.11       69.11      4.86 o
   2   4  25        2.87        5.05      4.41 o
   3   4  25      317.76      296.01     10.12 o
   4   4  25        2.90       19.32      5.50 o
   5   4  25        1.68        4.53      5.47 o
   6   4  25       10.59       17.04      6.26 o
   7   4  25        0.49        3.65      4.95 o
  -6   5  25        2.20       13.20      4.45 o
  -5   5  25        0.60        6.72      3.34 o
  -4   5  25       39.35       45.10      5.00 o
  -3   5  25      448.81      398.16     16.08 o
  -2   5  25      101.86       81.16     11.97 o
  -1   5  25        7.29       10.08      7.02 o
   0   5  25        7.71        5.22      6.09 o
   1   5  25        0.04       -4.77      4.77 o
   2   5  25        3.83       10.59      5.45 o
   3   5  25        3.85       10.37      5.23 o
   4   5  25        2.96        4.96      4.92 o
   5   5  25       14.72       21.74      9.33 o
  -2   6  25        2.34       18.35      7.56 o
  -1   6  25       27.67       25.49      7.77 o
   0   6  25        5.86       24.77      9.74 o
   1   6  25       86.94       77.68     11.23 o
   2   6  25       95.70      107.93     12.18 o
  -9   0  26        2.09        5.11      8.38 o
  -8   0  26      124.82      143.15     13.40 o
  -7   0  26        0.17        3.71      5.61 o
  -6   0  26       43.43       42.19      3.32 o
  -5   0  26        0.22       -2.30      2.30 o
  -4   0  26     1403.02     1311.29     14.24 o
  -3   0  26      292.04      265.59      6.38 o
  -2   0  26     1369.19     1300.04     13.14 o
  -1   0  26      450.83      442.28      6.97 o
   0   0  26      201.61      176.95      4.93 o
   1   0  26       90.35       77.66      3.88 o
   2   0  26       96.54       97.14      4.71 o
   3   0  26     1679.42     1633.06     17.46 o
   4   0  26     1062.59     1067.41     17.88 o
   5   0  26       33.82       43.57      4.91 o
   6   0  26      768.71      693.44     13.50 o
   7   0  26       14.04       27.83      7.65 o
   8   0  26        0.79       -0.73      3.95 o
   9   0  26      114.64      162.03     13.00 o
  -9   1  26       20.16       29.26      5.88 o
  -8   1  26        8.89       12.30      3.71 o
  -7   1  26       10.94       16.43      3.37 o
  -6   1  26      361.10      308.08      6.64 o
  -5   1  26      155.62      135.89      4.71 o
  -4   1  26       97.75      107.58      4.18 o
  -3   1  26       56.94       64.53      3.30 o
  -2   1  26        5.99        2.83      2.23 o
  -1   1  26       92.95      117.66      2.58 o
   0   1  26       55.88       59.94      2.35 o
   1   1  26       56.66       60.62      2.58 o
   2   1  26        0.04       -0.75      1.94 o
   3   1  26        1.96        4.71      2.42 o
   4   1  26       68.13       69.44      3.56 o
   5   1  26        2.26       10.77      2.69 o
   6   1  26      227.17      203.73      6.46 o
   7   1  26       18.16       23.19      3.99 o
   8   1  26        2.99       10.33      3.04 o
   9   1  26        0.08       12.54      3.16 o
  -9   2  26       50.65       52.27      8.60 o
  -8   2  26       60.31       74.88      7.00 o
  -7   2  26       70.55       80.86      5.40 o
  -6   2  26      124.15      145.41      5.75 o
  -5   2  26      140.99      150.14      5.00 o
  -4   2  26     1209.51     1093.08     17.71 o
  -3   2  26       28.62       39.33      3.41 o
  -2   2  26      234.84      249.94      5.10 o
  -1   2  26       19.32       16.32      2.54 o
   0   2  26      165.37      176.55      4.03 o
   1   2  26        5.77        5.03      2.42 o
   2   2  26        4.30        3.45      1.83 o
   3   2  26        0.01        0.48      1.81 o
   4   2  26       24.11       21.27      2.20 o
   5   2  26       47.21       51.42      3.06 o
   6   2  26      167.88      176.32      5.87 o
   7   2  26       55.95       53.42      4.26 o
   8   2  26        2.08        6.27      4.01 o
  -8   3  26       39.20       49.52      5.20 o
  -7   3  26       30.19       39.80      4.73 o
  -6   3  26       38.92       43.48      6.31 o
  -5   3  26      233.74      206.24      7.00 o
  -4   3  26       53.52       77.94      4.51 o
  -3   3  26       20.06       10.78      2.44 o
  -2   3  26       33.42       37.86      2.84 o
  -1   3  26       38.07       42.12      2.90 o
   0   3  26       27.83       29.65      3.10 o
   1   3  26       76.50       73.71      5.20 o
   2   3  26      182.82      195.12      5.96 o
   3   3  26       24.13       26.96      3.31 o
   4   3  26      324.41      324.51      7.06 o
   5   3  26        2.31        5.18      2.79 o
   6   3  26       84.60       88.79      7.62 o
   7   3  26        0.92       -2.51      2.88 o
   8   3  26        0.27        1.21      3.03 o
  -7   4  26       92.95      103.77      9.15 o
  -6   4  26       43.14       50.54      6.71 o
  -5   4  26      101.90      118.32      8.09 o
  -4   4  26      145.87      163.09      8.82 o
  -3   4  26       76.47       75.45      7.21 o
  -2   4  26        0.36        8.13      3.75 o
  -1   4  26        0.17        0.97      3.24 o
   0   4  26       49.92       58.16      5.34 o
   1   4  26      112.16      105.36      5.24 o
   2   4  26       31.16       33.85      4.12 o
   3   4  26        1.70        4.55      4.52 o
   4   4  26        2.60        3.08      4.96 o
   5   4  26        2.16        0.11      5.09 o
   6   4  26        0.53        5.65      4.99 o
  -5   5  26        0.30        3.19      4.82 o
  -4   5  26      119.12      114.06      6.93 o
  -3   5  26        0.15        8.00      5.89 o
  -2   5  26        7.32       15.19      7.13 o
  -1   5  26       97.19       77.14     11.52 o
   0   5  26        3.35        9.55      6.58 o
   1   5  26      110.37      113.02     12.34 o
   2   5  26       45.96       49.30      8.49 o
   3   5  26       12.10       26.36      6.71 o
   4   5  26        1.27       20.73      6.28 o
   5   5  26       23.05       23.83      8.47 o
  -2   6  26        6.81       -0.71      7.68 o
  -1   6  26       32.41       35.14      8.90 o
   0   6  26       32.99       55.17     10.04 o
   1   6  26       83.35      115.39     12.70 o
  -9   1  27        0.72       -0.05      4.61 o
  -8   1  27       18.75       13.14      3.92 o
  -7   1  27        3.73        7.40      2.79 o
  -6   1  27        6.14        0.92      2.31 o
  -5   1  27       47.51       45.27      3.35 o
  -4   1  27      336.58      334.60      6.02 o
  -3   1  27     2277.41     2166.19     17.03 o
  -2   1  27       22.57        8.79      2.44 o
  -1   1  27      942.46      930.25      7.21 o
   0   1  27      353.57      345.88      4.43 o
   1   1  27        0.06       -0.89      1.78 o
   2   1  27       61.43       76.47      3.18 o
   3   1  27        0.10        2.19      2.41 o
   4   1  27        4.81        4.89      2.38 o
   5   1  27      284.31      271.90      5.86 o
   6   1  27        3.55        5.98      2.94 o
   7   1  27        0.08        3.27      2.85 o
   8   1  27       14.76       25.23      3.67 o
  -9   2  27       30.85       54.09      8.75 o
  -8   2  27       24.39       20.76      4.49 o
  -7   2  27      124.04      127.92      6.32 o
  -6   2  27       16.92       18.42      3.40 o
  -5   2  27      896.17      880.62     12.64 o
  -4   2  27      369.46      345.89      6.49 o
  -3   2  27     1344.08     1294.64     12.83 o
  -2   2  27        2.23        8.09      2.91 o
  -1   2  27       48.94       46.23      3.13 o
   0   2  27       73.06       76.26      3.39 o
   1   2  27       20.57       26.77      2.96 o
   2   2  27      162.07      166.39      3.78 o
   3   2  27      242.74      229.79      4.33 o
   4   2  27       16.50       16.95      2.00 o
   5   2  27       38.91       45.42      3.23 o
   6   2  27       49.68       46.87      3.95 o
   7   2  27       13.08       14.99      3.24 o
   8   2  27        3.12       10.92      3.26 o
  -8   3  27        4.09        9.77      4.91 o
  -7   3  27        0.08       16.36      4.24 o
  -6   3  27       55.37       68.53      5.69 o
  -5   3  27       51.27       65.28      4.90 o
  -4   3  27       12.32       14.97      3.18 o
  -3   3  27      223.14      196.01      4.98 o
  -2   3  27      172.19      143.08      4.33 o
  -1   3  27       17.78       21.41      2.61 o
   0   3  27       19.04       21.89      2.86 o
   1   3  27       37.41       37.40      3.23 o
   2   3  27     1023.74      924.86     12.71 o
   3   3  27        5.28        6.37      2.79 o
   4   3  27      188.12      178.78      5.93 o
   5   3  27      143.37      151.64      7.44 o
   6   3  27        0.69        2.24      2.90 o
   7   3  27        9.99       17.65      7.70 o
  -7   4  27        0.08       11.00      5.07 o
  -6   4  27       21.68       20.02      5.25 o
  -5   4  27       71.06       80.86      7.18 o
  -4   4  27      182.18      186.52      9.07 o
  -3   4  27      320.25      302.52     21.66 o
  -2   4  27      273.41      243.94      7.30 o
  -1   4  27      204.95      193.19      7.29 o
   0   4  27      195.03      162.50      6.98 o
   1   4  27       45.49       57.14      4.30 o
   2   4  27       47.04       47.08      4.34 o
   3   4  27       84.63       66.62      7.62 o
   4   4  27        3.37        4.74      5.74 o
   5   4  27       71.80       79.98     10.23 o
   6   4  27        3.62        5.25      7.12 o
  -5   5  27        0.35        4.77      5.45 o
  -4   5  27        3.47       12.66      4.17 o
  -3   5  27       48.80       60.04      5.75 o
  -2   5  27      151.47      164.41     15.46 o
  -1   5  27      193.04      179.41     14.73 o
   0   5  27       75.62       72.94     12.23 o
   1   5  27       23.92       15.96     15.66 o
   2   5  27       11.89       10.03      5.28 o
   3   5  27        0.65        1.13      4.92 o
   4   5  27       23.46       17.79      8.91 o
  -9   0  28        0.40        3.03      7.54 o
  -8   0  28        0.78       -0.10      6.82 o
  -7   0  28        3.52        2.00      5.26 o
  -6   0  28       77.26       60.88      9.63 o
  -5   0  28      273.96      233.72      7.74 o
  -4   0  28      600.57      559.18      9.72 o
  -3   0  28       74.36       85.80      4.23 o
  -2   0  28      310.56      302.33      6.29 o
  -1   0  28     1116.85     1109.75     11.94 o
   0   0  28      388.76      375.09      6.93 o
   1   0  28      238.28      229.27      5.85 o
   2   0  28       91.05       95.79      4.94 o
   3   0  28      112.92      132.40      5.77 o
   4   0  28       94.34       81.42      5.71 o
   5   0  28      534.58      544.74     11.79 o
   6   0  28      161.72      163.28     10.11 o
   7   0  28        1.46        9.17      5.40 o
   8   0  28      104.87      137.67     11.81 o
  -9   1  28       21.62       18.34      6.57 o
  -8   1  28       18.92       22.02      4.30 o
  -7   1  28      129.64      132.57      5.83 o
  -6   1  28       66.78       90.60      4.67 o
  -5   1  28        0.73        0.32      2.33 o
  -4   1  28        0.07        0.33      2.40 o
  -3   1  28       87.08      119.15      4.03 o
  -2   1  28       28.13       35.84      2.92 o
  -1   1  28       63.74       74.63      2.42 o
   0   1  28       37.47       50.69      2.34 o
   1   1  28       44.11       54.53      2.64 o
   2   1  28       44.78       47.56      2.95 o
   3   1  28       88.45       94.49      3.78 o
   4   1  28      373.01      357.51      6.09 o
   5   1  28        3.92        4.02      2.98 o
   6   1  28       31.94       49.78      4.39 o
   7   1  28      213.33      205.98      7.91 o
   8   1  28        9.76       29.57      3.81 o
  -9   2  28        0.69        8.89      6.04 o
  -8   2  28        0.45        1.67      3.27 o
  -7   2  28       47.60       49.33      6.38 o
  -6   2  28      247.44      214.29      6.81 o
  -5   2  28      546.99      511.03     10.45 o
  -4   2  28      157.47      157.70      4.92 o
  -3   2  28       51.75       57.91      3.70 o
  -2   2  28      737.82      705.04      9.22 o
  -1   2  28       63.41       60.37      3.82 o
   0   2  28       22.57       29.59      3.00 o
   1   2  28       60.42       65.38      3.48 o
   2   2  28       12.11       17.73      2.80 o
   3   2  28      148.34      134.86      3.42 o
   4   2  28       29.58       37.30      3.92 o
   5   2  28       11.10       18.69      2.80 o
   6   2  28       66.73       77.61      4.60 o
   7   2  28        5.10        9.44      2.76 o
   8   2  28        1.90       11.06      4.26 o
  -8   3  28       48.25       53.25      6.38 o
  -7   3  28       86.92       99.82      6.49 o
  -6   3  28       80.22       71.82      5.67 o
  -5   3  28      143.85      138.32      6.22 o
  -4   3  28       45.20       47.37      4.10 o
  -3   3  28        3.61        8.45      2.66 o
  -2   3  28      412.88      363.24      6.98 o
  -1   3  28        7.03        2.33      2.18 o
   0   3  28        0.08        2.37      2.36 o
   1   3  28        0.41        2.02      2.61 o
   2   3  28        0.05        7.68      2.83 o
   3   3  28       14.52       17.11      3.33 o
   4   3  28       92.58       71.78      5.00 o
   5   3  28        0.00        4.16      3.70 o
   6   3  28       16.48       15.79      3.72 o
   7   3  28        0.04        8.20      4.82 o
  -7   4  28       58.72       62.69      8.00 o
  -6   4  28        0.86        6.08      4.19 o
  -5   4  28       14.20       19.12      4.78 o
  -4   4  28       22.65       23.56      5.10 o
  -3   4  28      146.09      128.37      8.23 o
  -2   4  28        4.19        4.06      2.83 o
  -1   4  28       11.77       12.58      3.40 o
   0   4  28       38.64       34.69      6.76 o
   1   4  28       11.64       17.12      3.98 o
   2   4  28        7.66        9.20      3.32 o
   3   4  28       59.40       43.29      6.92 o
   4   4  28        2.19        2.40      5.13 o
   5   4  28       24.27       28.23      6.80 o
   6   4  28        4.23       18.35      6.70 o
  -5   5  28       10.43       15.32      4.66 o
  -4   5  28       67.17       67.31      6.23 o
  -3   5  28       20.79       36.02      5.07 o
  -2   5  28       92.14       72.86     11.24 o
  -1   5  28       91.47       89.73     12.30 o
   0   5  28        7.75        1.75      6.06 o
   1   5  28       49.71       51.04      9.97 o
   2   5  28      179.71      183.39     13.08 o
   3   5  28      180.81      183.46     14.16 o
   4   5  28        3.41       13.02      5.97 o
  -9   1  29        7.72       15.38     10.04 o
  -8   1  29        0.36        1.11      4.26 o
  -7   1  29       10.96       14.79      3.46 o
  -6   1  29       55.45       58.87      4.50 o
  -5   1  29       33.39       39.57      3.40 o
  -4   1  29      168.40      162.10      4.68 o
  -3   1  29      539.81      521.82      7.77 o
  -2   1  29       59.14       74.02      3.55 o
  -1   1  29      738.15      667.61      6.36 o
   0   1  29      370.41      346.67      4.74 o
   1   1  29      101.19      107.06      3.39 o
   2   1  29       17.26        9.08      2.33 o
   3   1  29      285.64      295.93      5.52 o
   4   1  29      113.35      114.43      4.09 o
   5   1  29       72.93       83.81      4.06 o
   6   1  29        4.63        6.47      3.63 o
   7   1  29       45.40       50.30      4.97 o
   8   1  29       37.24       43.76      4.64 o
  -8   2  29       12.61       15.02      5.03 o
  -7   2  29       10.21       12.29      4.65 o
  -6   2  29       10.50        7.20      3.41 o
  -5   2  29       65.37       54.14      3.95 o
  -4   2  29      107.55      112.53      4.39 o
  -3   2  29       84.63       78.64      3.96 o
  -2   2  29        0.40        4.14      2.73 o
  -1   2  29      232.97      190.03      5.41 o
   0   2  29       60.70       55.02      3.35 o
   1   2  29       17.42       23.97      2.94 o
   2   2  29      525.41      498.34      7.71 o
   3   2  29      159.55      158.22      4.05 o
   4   2  29       57.55       71.65      3.76 o
   5   2  29      124.26      125.17      5.93 o
   6   2  29        0.26        5.91      2.81 o
   7   2  29      159.13      162.02      6.47 o
   8   2  29       20.44       36.53      4.36 o
  -8   3  29        0.14       10.54      5.13 o
  -7   3  29       56.77       64.36      5.75 o
  -6   3  29       24.47       28.97      5.04 o
  -5   3  29       81.16       78.97      7.36 o
  -4   3  29      515.81      453.49     10.33 o
  -3   3  29       84.08       85.53      4.38 o
  -2   3  29       38.49       38.76      3.00 o
  -1   3  29      166.96      167.46      4.72 o
   0   3  29      116.11      112.76      4.36 o
   1   3  29      766.42      638.24      9.93 o
   2   3  29       59.09       61.74      4.29 o
   3   3  29       22.92       22.63      3.83 o
   4   3  29       48.38       56.09      4.71 o
   5   3  29       34.22       48.47      5.81 o
   6   3  29        5.21        8.16      4.72 o
   7   3  29        0.34       -3.18      4.50 o
  -6   4  29       10.77       25.08      7.69 o
  -5   4  29       14.20       27.06      4.73 o
  -4   4  29        6.21        2.62      6.46 o
  -3   4  29       31.28       45.11      6.15 o
  -2   4  29       79.36       77.61      5.03 o
  -1   4  29       59.14       64.79      5.20 o
   0   4  29        0.01        5.80      3.35 o
   1   4  29      105.17      102.68      7.31 o
   2   4  29      140.54      114.97      6.82 o
   3   4  29        2.21       -0.13      4.77 o
   4   4  29        0.24       12.09      5.57 o
   5   4  29       66.30       98.85     11.32 o
   6   4  29       41.10       52.16      9.31 o
  -4   5  29       17.19       22.29      4.15 o
  -3   5  29        0.27        9.69      5.50 o
  -2   5  29       26.61       42.99      6.18 o
  -1   5  29      139.49      148.09     14.73 o
   0   5  29      152.17      148.40     14.63 o
   1   5  29       47.15       73.55     18.93 o
   2   5  29        3.17        5.69      8.69 o
   3   5  29       21.45       35.10      7.96 o
   4   5  29        2.75        3.87      5.63 o
  -9   0  30        4.09       -6.12      6.15 o
  -8   0  30       27.55       19.99      8.05 o
  -7   0  30       33.12       50.25      9.67 o
  -6   0  30      184.14      152.89     10.13 o
  -5   0  30       11.92       27.63      2.62 o
  -4   0  30      414.55      399.18      7.34 o
  -3   0  30      846.30      817.82     11.07 o
  -2   0  30       20.59       24.14      3.41 o
  -1   0  30       10.72       11.72      3.11 o
   0   0  30      262.93      256.79      6.67 o
   1   0  30      341.24      334.47      7.58 o
   2   0  30        9.26       18.05      3.59 o
   3   0  30       46.32       47.84      4.80 o
   4   0  30      131.29      139.26      6.58 o
   5   0  30       57.57       48.76      5.71 o
   6   0  30      211.10      233.81     10.97 o
   7   0  30       32.78       61.61      8.60 o
   8   0  30       54.84       64.20      9.80 o
  -9   1  30        3.26        2.29      7.28 o
  -8   1  30       11.66        9.00      5.97 o
  -7   1  30       16.99       16.44      4.93 o
  -6   1  30       50.45       40.93      4.09 o
  -5   1  30      114.84      107.96      4.47 o
  -4   1  30      275.14      261.79      6.21 o
  -3   1  30      394.74      361.58      6.54 o
  -2   1  30     2635.88     2504.29     25.21 o
  -1   1  30      826.90      835.80      7.51 o
   0   1  30      485.66      476.45      5.74 o
   1   1  30        8.84       10.40      2.20 o
   2   1  30        3.97        4.12      2.16 o
   3   1  30       48.11       53.59      3.09 o
   4   1  30       43.71       44.60      3.14 o
   5   1  30        0.14        3.69      2.46 o
   6   1  30       51.01       67.54      5.13 o
   7   1  30       77.34       96.92      8.81 o
   8   1  30      132.83      163.84      7.76 o
  -8   2  30      121.81      121.42      8.24 o
  -7   2  30        6.80        5.26      5.02 o
  -6   2  30       23.23       23.34      3.91 o
  -5   2  30        1.41        2.06      2.64 o
  -4   2  30      403.89      377.43      7.60 o
  -3   2  30       38.83       38.46      3.33 o
  -2   2  30       75.14       82.35      4.10 o
  -1   2  30       10.30       18.89      3.06 o
   0   2  30       27.89       18.40      2.93 o
   1   2  30      128.70      116.33      4.28 o
   2   2  30        0.15        1.54      2.46 o
   3   2  30      187.34      203.68      5.07 o
   4   2  30       89.98      108.22      4.10 o
   5   2  30      309.14      267.45      6.67 o
   6   2  30        0.64       10.68      3.58 o
   7   2  30       40.86       38.69      4.36 o
  -7   3  30       11.25       20.09      3.79 o
  -6   3  30       56.40       55.33      5.67 o
  -5   3  30       66.34       85.41      5.57 o
  -4   3  30       10.76       22.49      4.25 o
  -3   3  30      143.36      128.65      6.67 o
  -2   3  30       28.51       32.92      3.00 o
  -1   3  30       21.47       21.66      2.92 o
   0   3  30       30.97       23.41      3.17 o
   1   3  30       53.57       51.73      4.73 o
   2   3  30        8.41       12.26      3.22 o
   3   3  30       21.33       17.97      3.68 o
   4   3  30        8.20        6.03      3.87 o
   5   3  30       38.46       46.08      5.56 o
   6   3  30       39.72       35.51      6.82 o
   7   3  30        0.02       12.71      5.47 o
  -6   4  30       18.27       32.22      6.41 o
  -5   4  30       67.26       96.08      8.78 o
  -4   4  30        4.43        5.99      3.94 o
  -3   4  30        0.37       -0.09      5.34 o
  -2   4  30       16.32       12.67      3.86 o
  -1   4  30       31.37       27.88      4.15 o
   0   4  30       22.63       20.95      5.40 o
   1   4  30        2.43        6.29      3.31 o
   2   4  30       17.17       16.36      4.43 o
   3   4  30       31.62       39.46      5.93 o
   4   4  30       60.39       64.72     12.45 o
   5   4  30       49.24       69.74     10.50 o
  -4   5  30       64.06       70.16      6.75 o
  -3   5  30        1.62        1.12      2.89 o
  -2   5  30       63.62       49.95      8.19 o
  -1   5  30        0.44       16.69      6.97 o
   0   5  30        1.62        9.84      8.48 o
   1   5  30        3.06        8.41      6.73 o
   2   5  30       66.34       47.35      9.51 o
   3   5  30        0.29        1.12      5.09 o
  -8   1  31        1.48        6.16      4.45 o
  -7   1  31        8.41       23.62      6.13 o
  -6   1  31       95.16       95.44      5.30 o
  -5   1  31      127.31      140.24      4.90 o
  -4   1  31      143.60      139.38      4.76 o
  -3   1  31      184.02      176.20      4.90 o
  -2   1  31       51.17       72.24      3.55 o
  -1   1  31        0.53        9.75      2.57 o
   0   1  31       17.57       14.77      2.05 o
   1   1  31        0.04        1.78      1.91 o
   2   1  31        0.00        0.50      1.94 o
   3   1  31       17.20       16.03      2.34 o
   4   1  31      146.21      145.04      4.51 o
   5   1  31      453.16      423.85      8.81 o
   6   1  31        7.34        5.79      5.16 o
   7   1  31       46.70       51.21      5.07 o
   8   1  31       18.20       25.08      8.96 o
  -8   2  31        5.06        8.54      3.48 o
  -7   2  31       78.21       84.84      6.58 o
  -6   2  31        0.00        5.00      3.41 o
  -5   2  31        0.83        4.93      3.18 o
  -4   2  31       60.60       61.64      4.07 o
  -3   2  31      106.10      105.75      4.71 o
  -2   2  31      359.96      339.82      7.16 o
  -1   2  31      687.65      653.60      9.88 o
   0   2  31      100.19       93.73      4.58 o
   1   2  31      152.44      137.13      4.59 o
   2   2  31       23.95       34.17      3.31 o
   3   2  31        4.82        7.19      2.52 o
   4   2  31        2.63        6.53      2.70 o
   5   2  31        5.47       16.70      3.46 o
   6   2  31      243.43      245.59      7.55 o
   7   2  31       41.08       54.37      5.04 o
  -7   3  31       27.93       38.40      7.22 o
  -6   3  31       44.78       54.57      5.07 o
  -5   3  31       26.37       41.42      4.23 o
  -4   3  31      147.72      142.13      6.51 o
  -3   3  31      152.08      126.64      6.41 o
  -2   3  31      143.78      149.88      4.96 o
  -1   3  31       59.87       74.91      4.31 o
   0   3  31       72.38       70.80      4.30 o
   1   3  31        0.12        0.17      2.76 o
   2   3  31      238.80      203.94      6.90 o
   3   3  31        2.76        4.72      3.09 o
   4   3  31        8.31       14.25      5.67 o
   5   3  31       35.89       45.22      5.63 o
   6   3  31       13.57       23.61      6.20 o
  -6   4  31        0.00       17.29      7.97 o
  -5   4  31       10.76       18.89      5.91 o
  -4   4  31       25.73       35.23      5.56 o
  -3   4  31       42.13       45.28      6.62 o
  -2   4  31        3.09        2.47      2.61 o
  -1   4  31       48.00       60.33      6.61 o
   0   4  31      198.52      168.48      7.58 o
   1   4  31       95.08       94.82      6.52 o
   2   4  31      160.13      120.10      7.07 o
   3   4  31      138.01      141.89      8.57 o
   4   4  31        0.60        6.90      5.23 o
   5   4  31       14.14       26.29      7.28 o
  -3   5  31        2.66        6.60      4.38 o
  -2   5  31        5.90        6.05      4.51 o
  -1   5  31       15.62       15.54      5.46 o
   0   5  31        3.53       15.17     11.27 o
   1   5  31        3.12        9.69      5.94 o
   2   5  31        2.07        8.78      8.37 o
   3   5  31        6.59       24.12      7.73 o
  -8   0  32       48.67       78.14     11.56 o
  -7   0  32       10.08       17.00      8.20 o
  -6   0  32       93.65       74.06     10.78 o
  -5   0  32       13.47       17.98      4.66 o
  -4   0  32      649.06      610.70     10.57 o
  -3   0  32      267.15      246.62      6.78 o
  -2   0  32     1531.33     1472.26     16.30 o
  -1   0  32     1756.38     1703.96     19.50 o
   0   0  32     2489.93     2334.63     22.12 o
   1   0  32     1177.87     1147.74     14.26 o
   2   0  32       34.71       25.94      3.68 o
   3   0  32        2.85        3.69      3.42 o
   4   0  32       56.29       66.62      5.40 o
   5   0  32       85.77       70.36      8.75 o
   6   0  32      187.16      169.26     10.15 o
   7   0  32       27.62       42.45      7.48 o
  -8   1  32        0.04        9.59      4.91 o
  -7   1  32       43.55       45.63      5.65 o
  -6   1  32        7.13       17.82      3.58 o
  -5   1  32        6.13        9.10      2.83 o
  -4   1  32       26.36       26.02      3.20 o
  -3   1  32       60.55       63.11      3.61 o
  -2   1  32       77.49       73.77      3.87 o
  -1   1  32      591.48      570.96      6.79 o
   0   1  32       70.52       74.71      2.85 o
   1   1  32      279.66      273.88      4.82 o
   2   1  32       15.29       20.64      2.31 o
   3   1  32        1.57       -1.23      2.00 o
   4   1  32       16.70       25.30      2.96 o
   5   1  32      146.78      150.87      6.22 o
   6   1  32        5.25       11.86      3.22 o
   7   1  32       81.36       79.82      5.98 o
  -8   2  32       83.28       81.63      7.63 o
  -7   2  32        0.22        5.50      3.09 o
  -6   2  32       80.06       89.44      6.73 o
  -5   2  32       69.48       66.89      4.62 o
  -4   2  32        9.50        5.11      2.87 o
  -3   2  32        2.27        3.36      2.73 o
  -2   2  32      436.82      387.29      8.03 o
  -1   2  32      218.84      222.13      6.16 o
   0   2  32      373.69      347.78      7.32 o
   1   2  32        8.35       12.26      2.40 o
   2   2  32       36.60       28.22      3.28 o
   3   2  32       39.46       32.41      3.83 o
   4   2  32       85.57       78.65      5.03 o
   5   2  32       93.85      108.04      5.64 o
   6   2  32      148.56      143.63      7.02 o
   7   2  32        1.49       14.24      3.13 o
  -7   3  32        3.35       16.54      3.66 o
  -6   3  32        8.49       22.17      4.12 o
  -5   3  32       35.00       42.75      4.36 o
  -4   3  32       52.49       76.20      6.56 o
  -3   3  32      412.23      331.70      9.23 o
  -2   3  32      171.36      190.42      6.67 o
  -1   3  32       26.26       20.92      3.45 o
   0   3  32        3.08       -1.38      2.65 o
   1   3  32        1.42        6.99      3.32 o
   2   3  32       33.56       29.75      4.07 o
   3   3  32      173.29      195.65      6.98 o
   4   3  32        1.76        1.65      3.05 o
   5   3  32       72.54       94.80      7.21 o
   6   3  32       47.68       61.77      9.56 o
  -5   4  32       10.31       21.14      4.69 o
  -4   4  32       50.24       64.42      7.57 o
  -3   4  32       12.96       15.94      2.74 o
  -2   4  32       51.93       47.47      6.56 o
  -1   4  32       11.49       20.37      3.77 o
   0   4  32        1.00       11.06      3.39 o
   1   4  32       57.33       65.19      7.82 o
   2   4  32       15.06       17.29      3.59 o
   3   4  32        2.72        7.96      5.15 o
   4   4  32        0.55        8.56      5.23 o
   5   4  32        7.14        7.00      8.14 o
  -3   5  32       14.02       23.08      4.53 o
  -2   5  32      152.14      142.02     10.23 o
  -1   5  32        0.34       -2.49      3.93 o
   0   5  32       75.44       83.26     13.69 o
   1   5  32        0.54       15.34      6.57 o
   2   5  32        6.45       15.16      7.01 o
  -8   1  33        4.15        2.35      4.36 o
  -7   1  33       12.75       15.62      4.99 o
  -6   1  33       64.07       64.07      4.85 o
  -5   1  33       13.38       16.57      3.38 o
  -4   1  33      177.06      170.64      5.30 o
  -3   1  33      302.58      285.99      6.44 o
  -2   1  33      235.45      212.13      5.43 o
  -1   1  33      404.04      408.84      7.21 o
   0   1  33      208.60      214.46      4.55 o
   1   1  33      130.61      130.92      3.79 o
   2   1  33        0.92        5.21      1.77 o
   3   1  33       68.39       81.29      3.57 o
   4   1  33      155.98      170.34      5.62 o
   5   1  33       80.66       93.89      5.70 o
   6   1  33      120.68      117.53      6.81 o
   7   1  33       29.72       21.51      5.09 o
  -7   2  33       49.14       57.99      5.95 o
  -6   2  33        1.43        6.27      3.29 o
  -5   2  33       53.13       64.14      5.37 o
  -4   2  33       32.49       24.72      3.70 o
  -3   2  33       52.33       47.05      4.10 o
  -2   2  33      349.76      307.34      7.11 o
  -1   2  33       70.77       73.36      4.42 o
   0   2  33      340.85      329.32      7.23 o
   1   2  33      120.25      136.89      5.41 o
   2   2  33       19.11       26.47      3.16 o
   3   2  33        2.66        9.36      2.71 o
   4   2  33       53.65       52.26      4.50 o
   5   2  33       14.83       17.65      3.25 o
   6   2  33      126.57      115.37      6.65 o
   7   2  33        2.48        5.06      3.48 o
  -7   3  33       79.14       76.45      6.02 o
  -6   3  33        7.87       12.18      2.77 o
  -5   3  33        4.39       19.62      3.22 o
  -4   3  33      147.80      126.10      6.21 o
  -3   3  33        2.03       12.61      3.27 o
  -2   3  33       54.38       49.26      5.61 o
  -1   3  33        0.54       -1.77      2.73 o
   0   3  33       31.13       35.50      4.16 o
   1   3  33      144.87      127.67      6.01 o
   2   3  33      182.06      172.06      6.71 o
   3   3  33       65.86       59.21      4.97 o
   4   3  33       37.20       49.93      5.16 o
   5   3  33        1.87        5.72      3.24 o
   6   3  33        1.18        8.91      4.36 o
  -5   4  33        4.13        5.40      4.83 o
  -4   4  33       11.65       31.45      9.23 o
  -3   4  33       35.86       34.18      4.00 o
  -2   4  33        8.21        6.14      3.11 o
  -1   4  33      104.43      108.21      6.44 o
   0   4  33       35.15       44.59      8.98 o
   1   4  33      146.19      158.36      7.90 o
   2   4  33       13.19       24.29      4.33 o
   3   4  33       22.35       36.48      5.81 o
   4   4  33       32.17       44.40      7.86 o
  -2   5  33        0.37       20.05     10.41 o
  -1   5  33        4.71        9.25      5.02 o
   0   5  33        9.03       14.07      5.89 o
   1   5  33       33.78       43.91      9.44 o
  -8   0  34        1.66       11.72      7.77 o
  -7   0  34       40.19       40.57      9.46 o
  -6   0  34       51.50       69.14     10.77 o
  -5   0  34        2.66       -0.38      2.92 o
  -4   0  34        3.72        8.28      3.14 o
  -3   0  34      383.79      374.08      8.42 o
  -2   0  34      258.48      251.19      8.44 o
  -1   0  34      621.05      623.61     10.20 o
   0   0  34      562.12      528.68      9.25 o
   1   0  34      117.82      116.44      5.24 o
   2   0  34       34.72       36.21      4.32 o
   3   0  34        6.19        2.44      3.25 o
   4   0  34       45.02       46.70      5.44 o
   5   0  34      295.02      253.07     11.06 o
   6   0  34       43.02       51.97      9.37 o
   7   0  34        7.15        9.95      4.00 o
  -8   1  34       85.68       70.20      9.42 o
  -7   1  34        0.98       -0.64      4.12 o
  -6   1  34       67.70       88.76      6.24 o
  -5   1  34        0.31        2.28      3.87 o
  -4   1  34       12.47        9.78      2.98 o
  -3   1  34       74.31       88.28      4.41 o
  -2   1  34        0.75        7.87      2.19 o
  -1   1  34      161.69      173.22      5.38 o
   0   1  34      445.39      409.70      7.60 o
   1   1  34      170.85      184.35      4.44 o
   2   1  34      417.33      393.99      6.48 o
   3   1  34      122.32      118.09      4.46 o
   4   1  34       74.80       74.33      4.68 o
   5   1  34        0.93        2.96      3.21 o
   6   1  34       44.39       58.09      6.07 o
   7   1  34        2.51       15.31      6.24 o
  -7   2  34        2.43        8.97      5.84 o
  -6   2  34       55.05       61.52      5.49 o
  -5   2  34       38.50       39.75      4.41 o
  -4   2  34        6.06        4.97      2.66 o
  -3   2  34      475.18      410.72      9.39 o
  -2   2  34      268.67      264.03      6.83 o
  -1   2  34       42.63       50.64      4.54 o
   0   2  34       82.90       89.94      4.70 o
   1   2  34       33.15       31.56      3.68 o
   2   2  34      243.67      254.10      6.57 o
   3   2  34      258.37      255.00      7.90 o
   4   2  34        3.66       14.27      3.44 o
   5   2  34       24.43       24.74      4.96 o
   6   2  34       14.27       35.30      3.82 o
  -6   3  34       16.48       27.77      5.77 o
  -5   3  34       70.41       90.31      5.46 o
  -4   3  34       15.07       23.18      3.75 o
  -3   3  34      156.86      142.55      7.69 o
  -2   3  34       29.23       32.99      5.28 o
  -1   3  34      153.81      137.89      6.72 o
   0   3  34        9.09        8.52      3.39 o
   1   3  34       87.01       73.23      5.27 o
   2   3  34        0.02        8.61      3.33 o
   3   3  34       45.86       45.93      5.08 o
   4   3  34        7.16       12.94      3.50 o
   5   3  34        3.86        6.62      4.21 o
  -5   4  34       29.82       31.01      5.53 o
  -4   4  34       11.79       12.24      3.95 o
  -3   4  34       17.35       23.37      3.29 o
  -2   4  34        1.89        4.05      3.76 o
  -1   4  34      146.89      160.57      7.55 o
   0   4  34       65.24       79.12      8.50 o
   1   4  34       32.68       45.57      4.97 o
   2   4  34        0.42        6.02      3.03 o
   3   4  34        6.57        9.97      5.42 o
   4   4  34        1.96        9.66      6.04 o
  -1   5  34       21.38       37.54      7.20 o
   0   5  34       72.10       75.28      8.99 o
  -7   1  35        0.56       -1.44      4.03 o
  -6   1  35       24.62       21.20      4.96 o
  -5   1  35       16.60       18.97      3.39 o
  -4   1  35      100.54      110.11      5.34 o
  -3   1  35       83.03       82.84      4.58 o
  -2   1  35      142.05      156.32      5.18 o
  -1   1  35       17.68       21.38      2.91 o
   0   1  35       10.83       15.14      2.62 o
   1   1  35        0.13        4.88      2.16 o
   2   1  35       42.43       56.52      4.69 o
   3   1  35       46.22       61.84      4.11 o
   4   1  35        0.37        0.65      3.39 o
   5   1  35       66.83       76.07      7.60 o
   6   1  35       20.91       21.08      3.39 o
  -7   2  35       94.97       93.82      7.17 o
  -6   2  35        1.18       12.83      3.11 o
  -5   2  35        8.44       11.69      4.03 o
  -4   2  35       38.21       56.38      5.03 o
  -3   2  35       71.35       65.95      4.83 o
  -2   2  35      103.25      126.73      7.52 o
  -1   2  35       20.17       24.35      3.89 o
   0   2  35       20.10       18.64      3.39 o
   1   2  35       67.23       68.63      4.80 o
   2   2  35        6.67       15.62      3.51 o
   3   2  35       22.64       17.83      4.92 o
   4   2  35       51.63       58.26      5.80 o
   5   2  35        3.31        5.13      3.86 o
   6   2  35       12.19       21.34      3.48 o
  -6   3  35       66.00       82.01      5.94 o
  -5   3  35       33.89       32.35      4.63 o
  -4   3  35      144.43      138.14      7.45 o
  -3   3  35      163.22      156.15      7.73 o
  -2   3  35        6.08        6.75      3.98 o
  -1   3  35      107.22      102.26      6.38 o
   0   3  35        0.90       -0.55      3.65 o
   1   3  35       67.78       59.80      4.91 o
   2   3  35       49.36       51.49      4.87 o
   3   3  35        0.41       13.75      4.06 o
   4   3  35       53.07       63.87      6.32 o
   5   3  35        8.83       18.14      4.10 o
  -4   4  35       66.01       69.96      4.94 o
  -3   4  35        9.15       17.77      3.88 o
  -2   4  35       69.71       85.05      6.04 o
  -1   4  35        3.93       13.78      4.63 o
   0   4  35       23.17       27.21      5.10 o
   1   4  35        0.00        5.46      3.95 o
   2   4  35       83.18       88.10      6.65 o
   3   4  35       98.46      117.95      8.91 o
  -7   0  36       30.24       48.08      9.84 o
  -6   0  36        8.25        4.18      6.61 o
  -5   0  36       28.43       28.04      8.60 o
  -4   0  36       96.04       94.63      9.01 o
  -3   0  36       16.53       20.84      4.09 o
  -2   0  36       30.95       43.94      5.14 o
  -1   0  36      295.92      285.27     10.83 o
   0   0  36      199.84      198.11      6.06 o
   1   0  36      173.27      162.17      6.00 o
   2   0  36       13.15        8.52      6.14 o
   3   0  36      154.90      157.60      7.62 o
   4   0  36       94.52       92.13      7.75 o
   5   0  36        5.33       10.62      4.86 o
   6   0  36        6.43        3.68      7.75 o
  -7   1  36        7.08       -1.31      4.25 o
  -6   1  36       27.44       36.56      5.50 o
  -5   1  36       17.25       16.46      3.27 o
  -4   1  36       23.55       18.34      3.46 o
  -3   1  36       27.13       38.69      3.87 o
  -2   1  36        0.34        8.35      3.09 o
  -1   1  36        0.99        4.48      2.07 o
   0   1  36       46.21       50.02      3.50 o
   1   1  36        0.02        2.77      2.24 o
   2   1  36      284.71      282.13      6.09 o
   3   1  36       88.58       93.12      4.75 o
   4   1  36       27.86       28.86      3.46 o
   5   1  36        0.06        4.29      3.52 o
   6   1  36       35.82       54.59      5.21 o
  -7   2  36       50.05       56.98      6.11 o
  -6   2  36       13.44        7.68      2.69 o
  -5   2  36       36.38       42.47      5.14 o
  -4   2  36       41.44       45.65      4.63 o
  -3   2  36        5.04        9.57      3.56 o
  -2   2  36        0.18        4.48      3.41 o
  -1   2  36        9.83        8.31      3.68 o
   0   2  36      176.25      164.01      6.94 o
   1   2  36      100.66      110.56      6.08 o
   2   2  36       31.85       67.49      6.31 o
   3   2  36        8.69        1.96      3.83 o
   4   2  36       73.68       80.28      6.00 o
   5   2  36        5.18       11.39      3.91 o
   6   2  36       20.03       20.72      4.23 o
  -6   3  36        2.00       14.86      3.25 o
  -5   3  36        0.62        9.51      2.90 o
  -4   3  36      120.39      125.18      7.71 o
  -3   3  36       40.05       56.37      7.39 o
  -2   3  36       16.46        8.70      3.80 o
  -1   3  36      188.42      179.62      7.53 o
   0   3  36      121.78      120.55      6.98 o
   1   3  36        6.59       20.69      4.85 o
   2   3  36       88.70      100.08      7.46 o
   3   3  36      179.19      190.40      8.56 o
   4   3  36        0.01        2.04      2.80 o
   5   3  36        4.62       18.67      4.46 o
  -4   4  36       43.54       56.25      4.04 o
  -3   4  36       64.48       64.58      4.89 o
  -2   4  36        0.48        9.40      2.81 o
  -1   4  36        0.23        1.78      3.19 o
   0   4  36       27.11       22.19      3.99 o
   1   4  36        0.29       10.49      3.60 o
   2   4  36       25.07       39.00      4.59 o
   3   4  36        1.99        1.21      4.71 o
  -7   1  37       43.57       48.59      7.12 o
  -6   1  37        0.15        2.72      4.52 o
  -5   1  37        7.77       17.10      3.52 o
  -4   1  37       26.26       34.48      3.92 o
  -3   1  37       26.49       23.70      3.55 o
  -2   1  37        4.74       10.53      3.09 o
  -1   1  37       33.78       39.65      3.81 o
   0   1  37       45.28       41.81      3.77 o
   1   1  37       33.05       37.85      3.47 o
   2   1  37        6.12       16.53      2.90 o
   3   1  37       10.50       13.82      3.08 o
   4   1  37        0.10        7.11      2.63 o
   5   1  37        6.56        4.48      2.68 o
   6   1  37       26.71       30.62      4.13 o
  -6   2  37        4.70        9.36      2.96 o
  -5   2  37        0.52        4.09      2.61 o
  -4   2  37       30.18       47.85      4.80 o
  -3   2  37      150.88      152.17      6.98 o
  -2   2  37      101.33       81.70      5.73 o
  -1   2  37       25.26       26.62      4.18 o
   0   2  37        0.15        9.24      3.54 o
   1   2  37      244.42      223.83      7.60 o
   2   2  37        0.84        5.18      3.66 o
   3   2  37        3.33       12.11      3.98 o
   4   2  37        7.89        3.32      3.47 o
   5   2  37       21.04       23.45      4.09 o
  -5   3  37       29.39       33.62      4.53 o
  -4   3  37       16.26       27.93      4.36 o
  -3   3  37        5.80       12.14      4.27 o
  -2   3  37       19.00       43.19      5.31 o
  -1   3  37        1.07        3.98      3.85 o
   0   3  37        1.82        5.02      3.24 o
   1   3  37       95.90       85.92      7.37 o
   2   3  37       15.40       30.59      4.62 o
   3   3  37       34.70       49.78      6.50 o
   4   3  37       42.68       69.35      6.90 o
  -3   4  37        7.22       19.62      3.33 o
  -2   4  37       48.43       36.38      4.61 o
  -1   4  37        0.11       13.74      3.26 o
   0   4  37        0.72        6.31      3.08 o
   1   4  37      121.07      107.19      8.82 o
   2   4  37       39.53       64.84      6.35 o
  -7   0  38       37.33       58.50     11.06 o
  -6   0  38        1.69       -5.85      5.85 o
  -5   0  38       17.78        9.24      7.33 o
  -4   0  38        0.17        5.35      3.40 o
  -3   0  38        0.15        9.20      5.01 o
  -2   0  38       89.34       90.78      7.61 o
  -1   0  38        0.97        7.63      6.70 o
   0   0  38      170.48      177.53      7.55 o
   1   0  38      156.16      145.95      6.81 o
   2   0  38        0.03        4.54      5.35 o
   3   0  38       35.43       43.47      5.06 o
   4   0  38       22.02       26.62      5.03 o
   5   0  38       84.05       94.84      8.05 o
   6   0  38      131.10      147.38     11.57 o
  -6   1  38        7.53       -4.12      4.12 o
  -5   1  38       24.00       30.15      4.45 o
  -4   1  38       49.24       66.15      5.13 o
  -3   1  38       50.58       52.03      4.42 o
  -2   1  38        5.16        8.81      3.07 o
  -1   1  38       68.51       54.22      4.61 o
   0   1  38        5.90        9.97      3.76 o
   1   1  38      130.17      139.19      5.93 o
   2   1  38       20.68       35.56      4.01 o
   3   1  38        3.67       17.53      4.38 o
   4   1  38        7.07        5.38      3.77 o
   5   1  38       11.94        8.18      5.88 o
  -6   2  38       13.13       19.21      4.11 o
  -5   2  38       62.89       67.53      5.69 o
  -4   2  38       76.28       73.75      5.40 o
  -3   2  38        1.35        9.52      3.40 o
  -2   2  38        0.94        8.75      3.29 o
  -1   2  38       30.97       41.28      4.85 o
   0   2  38       67.19       68.68      5.27 o
   1   2  38        9.99       18.00      6.21 o
   2   2  38      132.38      127.83      7.87 o
   3   2  38       53.54       47.94      6.05 o
   4   2  38        3.10       15.59      8.46 o
   5   2  38        4.86        6.35      3.54 o
  -5   3  38        5.24        6.90      2.83 o
  -4   3  38        4.15       12.99      3.23 o
  -3   3  38        8.65       18.44      4.05 o
  -2   3  38       33.59       33.10      4.92 o
  -1   3  38      253.69      226.12      9.29 o
   0   3  38       26.89       25.37      5.34 o
   1   3  38        2.67        5.87      3.18 o
   2   3  38       43.59       54.97      6.18 o
   3   3  38        1.47        8.31      3.59 o
   4   3  38        3.11        8.84      3.42 o
  -2   4  38        5.78        8.72      2.99 o
  -1   4  38       96.90      100.62      6.77 o
   0   4  38        1.19        9.07      3.33 o
   1   4  38        0.04       14.51      5.41 o
  -6   1  39        1.98        5.72      4.81 o
  -5   1  39       28.91       27.45      4.20 o
  -4   1  39        7.89        4.02      3.58 o
  -3   1  39       73.03       72.09      5.35 o
  -2   1  39       34.66       41.10      4.61 o
  -1   1  39       36.21       42.43      4.68 o
   0   1  39       69.77       80.12      4.89 o
   1   1  39       37.60       46.09      5.10 o
   2   1  39       12.90       16.96      3.92 o
   3   1  39        3.38        8.21      3.38 o
   4   1  39        2.54       20.12      3.12 o
   5   1  39        0.51        4.55      4.49 o
  -5   2  39        5.21        8.68      3.45 o
  -4   2  39        0.55        3.26      4.31 o
  -3   2  39        6.79       10.85      4.14 o
  -2   2  39       30.20       30.26      4.37 o
  -1   2  39       77.95       78.93      7.68 o
   0   2  39       25.88       45.38      6.55 o
   1   2  39       43.95       52.48      4.98 o
   2   2  39       29.50       30.80      5.10 o
   3   2  39        2.83       17.40      5.43 o
   4   2  39      109.16      140.92      9.61 o
  -4   3  39       10.27       19.66      3.99 o
  -3   3  39       65.10       68.38      6.40 o
  -2   3  39        0.28       12.08      4.47 o
  -1   3  39       19.36       31.06      5.14 o
   0   3  39       25.36       26.57      4.70 o
   1   3  39       30.87       28.86      4.96 o
   2   3  39        8.15       28.26      6.16 o
   3   3  39       29.85       27.14      5.11 o
  -6   0  40       23.48       38.74      9.86 o
  -5   0  40        1.67       -6.21      6.44 o
  -4   0  40       46.20       38.83      9.53 o
  -3   0  40       64.14       59.78      7.98 o
  -2   0  40       16.30       23.88      4.48 o
  -1   0  40       11.57       10.31      3.65 o
   0   0  40       94.45       99.90      8.44 o
   1   0  40      475.48      419.85     11.67 o
   2   0  40      194.82      213.31      8.83 o
   3   0  40       20.23       21.67      4.86 o
   4   0  40        5.61       10.82      4.52 o
   5   0  40       53.80       77.74      9.36 o
  -6   1  40        0.87        8.53      5.83 o
  -5   1  40        3.63       14.10      4.82 o
  -4   1  40        0.20        1.53      2.48 o
  -3   1  40        2.92        6.54      3.60 o
  -2   1  40        0.84        0.41      2.51 o
  -1   1  40        8.74        8.38      5.10 o
   0   1  40      537.33      525.92     18.94 o
   1   1  40      116.93      110.61      6.22 o
   2   1  40        5.30       21.84      3.43 o
   3   1  40        1.65        9.63      2.47 o
   4   1  40        2.13       11.57      2.75 o
   5   1  40        0.22       11.31      5.93 o
  -5   2  40       47.66       51.44      5.38 o
  -4   2  40       26.94       39.23      4.65 o
  -3   2  40        0.46        6.34      3.88 o
  -2   2  40        4.61       13.47      5.50 o
  -1   2  40       71.25       93.61      6.69 o
   0   2  40      237.04      234.08      9.88 o
   1   2  40       25.83       42.21      5.67 o
   2   2  40       46.10       52.80      6.16 o
   3   2  40      214.20      217.41      9.97 o
   4   2  40        0.73        4.60      3.67 o
  -4   3  40        0.25        3.46      4.04 o
  -3   3  40        3.23       16.70      3.95 o
  -2   3  40       23.39       14.05      5.67 o
  -1   3  40       72.05       65.64      6.46 o
   0   3  40        0.67        0.00      3.31 o
   1   3  40        6.88       13.30      4.11 o
   2   3  40        5.07       16.83      4.40 o
  -5   1  41       10.20       10.66      3.74 o
  -4   1  41       36.24       55.37      5.53 o
  -3   1  41       19.57       19.61      3.83 o
  -2   1  41       15.93       12.49      3.47 o
  -1   1  41        0.00       -1.84      2.91 o
   0   1  41        3.86       15.95      3.69 o
   1   1  41      100.32      102.48      6.03 o
   2   1  41       65.32       70.07      5.59 o
   3   1  41        1.00        2.36      3.13 o
   4   1  41       79.11       85.28      6.25 o
  -4   2  41       13.35       32.73      4.86 o
  -3   2  41        1.80        5.96      2.90 o
  -2   2  41       19.27       22.10      3.84 o
  -1   2  41        5.78       16.10      3.52 o
   0   2  41       21.47       25.68      3.78 o
   1   2  41        7.19        9.06      3.72 o
   2   2  41       16.82       18.67      4.41 o
   3   2  41        0.04       11.15      4.19 o
  -3   3  41       13.76       22.84      6.20 o
  -2   3  41       70.54       81.46      7.92 o
  -1   3  41        4.73       16.43      6.71 o
   0   3  41        9.05       14.79      4.74 o
   1   3  41       15.82       10.69      3.76 o
   2   3  41        7.19       21.39      8.25 o
  -5   0  42       20.98       13.05      7.80 o
  -4   0  42      206.27      221.30     25.30 o
  -3   0  42      368.36      352.16     35.37 o
  -2   0  42       67.56       69.46      8.96 o
  -1   0  42       31.16       36.61      5.31 o
   0   0  42      118.22      131.24      8.26 o
   1   0  42       29.02       37.20      7.21 o
   2   0  42      270.87      249.50      9.38 o
   3   0  42      127.32      151.55     10.09 o
   4   0  42       60.43       75.45      8.58 o
  -5   1  42        7.39       11.53      5.31 o
  -4   1  42        0.24        4.62      4.04 o
  -3   1  42        0.01        4.55      4.14 o
  -2   1  42       23.27       22.37      3.95 o
  -1   1  42       13.56        4.86      3.39 o
   0   1  42       93.41      109.48      7.28 o
   1   1  42        7.03       10.99      3.40 o
   2   1  42        0.05        8.86      3.48 o
   3   1  42        3.05        6.83      2.85 o
   4   1  42        0.79       11.68      3.22 o
  -4   2  42       61.60       71.06      6.08 o
  -3   2  42       67.50       67.49      6.10 o
  -2   2  42       36.29       40.56      4.87 o
  -1   2  42        9.22        9.30      3.80 o
   0   2  42       65.92       74.24      6.19 o
   1   2  42       46.86       55.97      9.68 o
   2   2  42        1.59        5.00      3.57 o
   3   2  42        0.72        7.65      4.39 o
  -1   3  42       33.98       50.84      8.31 o
   0   3  42       30.99       24.18      8.14 o
  -4   1  43       78.74       68.69      7.79 o
  -3   1  43       48.13       63.08      5.94 o
  -2   1  43       88.04       86.38      6.67 o
  -1   1  43        0.65        9.77      5.14 o
   0   1  43      177.81      188.77      8.55 o
   1   1  43        4.04        9.58      3.14 o
   2   1  43       14.62       26.75      4.45 o
   3   1  43        0.70        8.05      4.15 o
  -3   2  43        5.22       13.40      3.46 o
  -2   2  43        5.85       25.90      4.27 o
  -1   2  43       59.31       69.72      5.99 o
   0   2  43        2.18        5.82      3.84 o
   1   2  43        6.76        5.92      4.91 o
   2   2  43        4.11        9.33      3.97 o
  -4   0  44        0.50        6.55      8.76 o
  -3   0  44      153.58      147.22     14.91 o
  -2   0  44       12.17        6.17      7.57 o
  -1   0  44        7.51        6.72      4.09 o
   0   0  44        0.22        5.04      4.45 o
   1   0  44        3.71        8.22      3.43 o
   2   0  44        0.94        2.20      3.67 o
   3   0  44       36.64       49.60     15.56 o
  -3   1  44       44.32       57.91      8.57 o
  -2   1  44       21.95       30.47      4.33 o
  -1   1  44        2.19        9.83      3.26 o
   0   1  44      190.27      204.46      9.04 o
   1   1  44        7.04       20.03      3.97 o
   2   1  44        0.67       12.24      3.60 o
  -2   2  44        8.75       21.94      5.97 o
  -1   2  44        7.92       17.68      5.49 o
   0   2  44       17.15       17.88      4.31 o
   1   2  44       27.24       26.47      5.05 o
  -2   1  45       17.21       29.33      4.44 o
  -1   1  45        6.04       22.46      4.18 o
   0   1  45       17.24       39.12      5.22 o
   1   1  45        7.29       19.23      8.66 o
  -2   0  46      352.20      381.25     21.12 o
  -1   0  46        2.23       -7.07      7.07 o
   0   0  46       69.16       61.32      8.56 o
 
